# Supplementary material for: Cocaine self-administration induces sex-dependent protein expression in the nucleus accumbens
Source: Commun Biol. 2021 Jul 16;4:883. doi: 10.1038/s42003-021-02358-w (PMC8285523; doi:10.1038/s42003-021-02358-w)
Supplement: Supplementary file 4 — Supplementary Data 1–18 [file 42003_2021_2358_MOESM4_ESM.zip]

Archive with 19 entries (19 files):
- Supplementary Data/Supplementary Data 1_Protein and Gene Identifiers - Copy.xlsx
- Supplementary Data/Supplementary Data 10_REVIGO Analysis_M v F Baseline down in female only - Copy.csv
- Supplementary Data/Supplementary Data 11_GO Analysis_Fem Coc vs Fem Sal - All - Copy.xlsx
- Supplementary Data/Supplementary Data 12_GO Analysis_Male Coc vs Mal Sal - All - Copy.csv
- Supplementary Data/Supplementary Data 13_REVIGO Analysis_ Fem Coc vs Fem Sal - Copy.csv
- Supplementary Data/Supplementary Data 14_REVIGO Analysis_Mal Coc vs Mal Sal - Copy.csv
- Supplementary Data/Supplementary Data 15_RRHO Ranked List_Male Coc Log2FC of Male Sal - Copy.csv
- Supplementary Data/Supplementary Data 16_RRHO Ranked List_Female Coc Log2FC of Fem Sal - Copy.csv
- Supplementary Data/Supplementary Data 17_RRHO Ranked List_Baseline_Log2FC of Fem - Copy.csv
- Supplementary Data/Supplementary Data 18_RRHO Ranked List_Baseline Log2FC of Male - Copy.csv
- Supplementary Data/Supplementary Data 2_Differentially Expressed Proteins in Males vs Females at baseline (FC of Male) - Copy.xlsx
- Supplementary Data/Supplementary Data 3_Differentially Expressed Proteins in Female Cocaine vs Female Control (FC of Female Control) - Copy.xlsx
- Supplementary Data/Supplementary Data 4_Differentially Expressed Proteins in Male Cocaine vs Male Control (FC of Male Control) - Copy.xlsx
- Supplementary Data/Supplementary Data 5_Venn Comparison of Proteins Significantly Altered in Males vs Females (Compared to sex-specific Saline control) - Copy.xlsx
- Supplementary Data/Supplementary Data 6_ STRING Analysis List - Copy.xlsx
- Supplementary Data/Supplementary Data 7_GO Analysis_M v F Baseline - Up in female only - Copy.xlsx
- Supplementary Data/Supplementary Data 8_GO Analysis_M v F Baseline down in female only - Copy.csv
- Supplementary Data/Supplementary Data 9_REVIGO Analysis_M v F Baseline - Up in female only - Copy.csv
- nr-editorial-policy-checklist_updated 5.30.2021.pdf
