# Supplementary material for: Cocaine self-administration induces sex-dependent protein expression in the nucleus accumbens
Source: Commun Biol. 2021 Jul 16;4:883. doi: 10.1038/s42003-021-02358-w (PMC8285523; doi:10.1038/s42003-021-02358-w)
Supplement: Supplementary file 4 — Supplementary Data 1–18 [file 42003_2021_2358_MOESM4_ESM.zip › Supplementary Data/Supplementary Data 1_Protein and Gene Identifiers - Copy.xlsx]

## Sheet: Sheet2
Supplementary Table 1: Protein and Gene Identifiers
UNIPROT Entry/ID	Accession Number	Protein Name	Gene Name
CKAP5_MOUSE	A2AGT5	Cytoskeleton-associated protein 5	Ckap5
CI172_MOUSE	A2AJA9	Uncharacterized protein C9orf172 homolog	Ajm1
RPGP1_MOUSE	A2ALS5	Rap1 GTPase-activating protein 1	Rap1gap
SHRM2_MOUSE	A2ALU4	Protein Shroom2	Shroom2
UBR4_MOUSE	A2AN08	E3 ubiquitin-protein ligase UBR4	Ubr4
TBB1_MOUSE	A2AQ07	Tubulin beta-1 chain	Tubb1
SKT_MOUSE	A2AQ25	Sickle tail protein	Skt
ANR63_MOUSE	A2ARS0	Ankyrin repeat domain-containing protein 63	Ankrd63
SCMC2_MOUSE	A2ASZ8	Calcium-binding mitochondrial carrier protein SCaMC-2	Slc25a25
FXL16_MOUSE	A2RT62	F-box/LRR-repeat protein 16	Fbxl16
EXC6B_MOUSE	A6H5Z3	Exocyst complex component 6B	Exoc6b
NLGN4_MOUSE	B0F2B4	Neuroligin 4-like	Nlgn4l
PTPRS_MOUSE	B0V2N1	Receptor-type tyrosine-protein phosphatase S	Ptprs
GNAI1_MOUSE	B2RSH2	Guanine nucleotide-binding protein G(i) subunit alpha-1	Gnai1
CTTB2_MOUSE	B9EJA2	Cortactin-binding protein 2	Cttnbp2
PRPTZ_MOUSE	B9EKR1	Receptor-type tyrosine-protein phosphatase zeta	Ptprz1
AKAP5_MOUSE	D3YVF0	A-kinase anchor protein 5	Akap5
SHAN1_MOUSE	D3YZU1	SH3 and multiple ankyrin repeat domains protein 1	Shank1
GLSK_MOUSE	D3Z7P3	Glutaminase kidney isoform, mitochondrial	Gls
GCN1_MOUSE	E9PVA8	eIF-2-alpha kinase activator GCN1	Gcn1
PI4KA_MOUSE	E9Q3L2	Phosphatidylinositol 4-kinase alpha	Pi4ka
RYR2_MOUSE	E9Q401	Ryanodine receptor 2	Ryr2
TTC7B_MOUSE	E9Q6P5	Tetratricopeptide repeat protein 7B	Ttc7b
SYGP1_MOUSE	F6SEU4	Ras/Rap GTPase-activating protein SynGAP	Syngap1
FARP1_MOUSE	F8VPU2	FERM, RhoGEF and pleckstrin domain-containing protein 1	Farp1
AT2B1_MOUSE	G5E829	Plasma membrane calcium-transporting ATPase 1	Atp2b1
ANK3_MOUSE	G5E8K5	Ankyrin-3	Ank3
HXK2_MOUSE	O08528	Hexokinase-2	Hk2
CAN2_MOUSE	O08529	Calpain-2 catalytic subunit	Capn2
CA2D1_MOUSE	O08532	Voltage-dependent calcium channel subunit alpha-2/delta-1	Cacna2d1
BIN1_MOUSE	O08539	Myc box-dependent-interacting protein 1	Bin1
SC22B_MOUSE	O08547	Vesicle-trafficking protein SEC22b	Sec22b
DPYL2_MOUSE	O08553	Dihydropyrimidinase-related protein 2	Dpysl2
STXB1_MOUSE	O08599	Syntaxin-binding protein 1	Stxbp1
MYH11_MOUSE	O08638	Myosin-11	Myh11
PRDX6_MOUSE	O08709	Peroxiredoxin-6	Prdx6
DLDH_MOUSE	O08749	Dihydrolipoyl dehydrogenase, mitochondrial	Dld
HCD2_MOUSE	O08756	3-hydroxyacyl-CoA dehydrogenase type-2	Hsd17b10
UBE3A_MOUSE	O08759	Ubiquitin-protein ligase E3A	Ube3a
DCTN1_MOUSE	O08788	Dynactin subunit 1	Dctn1
U5S1_MOUSE	O08810	116 kDa U5 small nuclear ribonucleoprotein component	Eftud2
RO60_MOUSE	O08848	60 kDa SS-A/Ro ribonucleoprotein	RO60
FAAH1_MOUSE	O08914	Fatty-acid amide hydrolase 1	Faah
FLOT1_MOUSE	O08917	Flotillin-1	Flot1
NUMBL_MOUSE	O08919	Numb-like protein	Numbl
PSB1_MOUSE	O09061	Proteasome subunit beta type-1	Psmb1
DPYL4_MOUSE	O35098	Dihydropyrimidinase-related protein 4	Dpysl4
C10_MOUSE	O35127	Protein C10	Grcc10
PHB2_MOUSE	O35129	Prohibitin-2	Phb2
NCAM2_MOUSE	O35136	Neural cell adhesion molecule 2	Ncam2
DOPD_MOUSE	O35215	D-dopachrome decarboxylase	Ddt
DHX15_MOUSE	O35286	Pre-mRNA-splicing factor ATP-dependent RNA helicase DHX15	Dhx15
PURB_MOUSE	O35295	Transcriptional activator protein Pur-beta	Purb
IMA3_MOUSE	O35343	Importin subunit alpha-3	Kpna4
IMA7_MOUSE	O35345	Importin subunit alpha-7	Kpna6
AN32A_MOUSE	O35381	Acidic leucine-rich nuclear phosphoprotein 32 family member A	Anp32a
EXOC4_MOUSE	O35382	Exocyst complex component 4	Exoc4
FKBP8_MOUSE	O35465	Peptidyl-prolyl cis-trans isomerase FKBP8	Fkbp8
STX1A_MOUSE	O35526	Syntaxin-1A	Stx1a
SCAM3_MOUSE	O35609	Secretory carrier-associated membrane protein 3	Scamp3
VIAAT_MOUSE	O35633	Vesicular inhibitory amino acid transporter	Slc32a1
AP1B1_MOUSE	O35643	AP-1 complex subunit beta-1	Ap1b1
MGLL_MOUSE	O35678	Monoglyceride lipase	Mgll
HNRH1_MOUSE	O35737	Heterogeneous nuclear ribonucleoprotein H	Hnrnph1
TIM44_MOUSE	O35857	Mitochondrial import inner membrane translocase subunit TIM44	Timm44
SATT_MOUSE	O35874	Neutral amino acid transporter A	Slc1a4
CTND2_MOUSE	O35927	Catenin delta-2	Ctnnd2
RB33B_MOUSE	O35963	Ras-related protein Rab-33B	Rab33b
AP3D1_MOUSE	O54774	AP-3 complex subunit delta-1	Ap3d1
RGS7_MOUSE	O54829	Regulator of G-protein signaling 7	Rgs7
GCYB1_MOUSE	O54865	Guanylate cyclase soluble subunit beta-1	Gucy1b1
CRYM_MOUSE	O54983	Ketimine reductase mu-crystallin	Crym
SLK_MOUSE	O54988	STE20-like serine/threonine-protein kinase	Slk
CNTP1_MOUSE	O54991	Contactin-associated protein 1	Cntnap1
PGRC1_MOUSE	O55022	Membrane-associated progesterone receptor component 1	Pgrmc1
IMPA1_MOUSE	O55023	Inositol monophosphatase 1	Impa1
ENTP2_MOUSE	O55026	Ectonucleoside triphosphate diphosphohydrolase 2	Entpd2
SYUA_MOUSE	O55042	Alpha-synuclein	Snca
SNG1_MOUSE	O55100	Synaptogyrin-1	Syngr1
STRN_MOUSE	O55106	Striatin	Strn
NIPS1_MOUSE	O55125	Protein NipSnap homolog 1	Nipsnap1
NIPS2_MOUSE	O55126	Protein NipSnap homolog 2	Nipsnap2
SEPT7_MOUSE	O55131	Septin-7	Septin7
ACOT1_MOUSE	O55137	Acyl-coenzyme A thioesterase 1	Acot1
AT2A2_MOUSE	O55143	Sarcoplasmic/endoplasmic reticulum calcium ATPase 2	Atp2a2
PSB5_MOUSE	O55234	Proteasome subunit beta type-5	Psmb5
DHX9_MOUSE	O70133	ATP-dependent RNA helicase A	Dhx9
PI51C_MOUSE	O70161	Phosphatidylinositol 4-phosphate 5-kinase type-1 gamma	Pip5k1c
PI42A_MOUSE	O70172	Phosphatidylinositol 5-phosphate 4-kinase type-2 alpha	Pip4k2a
NMT1_MOUSE	O70310	Glycylpeptide N-tetradecanoyltransferase 1	Nmt1
E41L2_MOUSE	O70318	Band 4.1-like protein 2	Epb41l2
GPX41_MOUSE	O70325	Phospholipid hydroperoxide glutathione peroxidase, mitochondrial	Gpx41
PSA3_MOUSE	O70435	Proteasome subunit alpha type-3	Psma3
GNAZ_MOUSE	O70443	Guanine nucleotide-binding protein G(z) subunit alpha	Gnaz
DHB12_MOUSE	O70503	Very-long-chain 3-oxoacyl-CoA reductase	Hsd17b12
PFD2_MOUSE	O70591	Prefoldin subunit 2	Pfdn2
WDR1_MOUSE	O88342	WD repeat-containing protein 1	Wdr1
S4A4_MOUSE	O88343	Electrogenic sodium bicarbonate cotransporter 1	Slc4a4
MTX2_MOUSE	O88441	Metaxin-2	Mtx2
CPNS1_MOUSE	O88456	Calpain small subunit 1	Capns1
DC1I2_MOUSE	O88487	Cytoplasmic dynein 1 intermediate chain 2	Dync1i2
PPT1_MOUSE	O88531	Palmitoyl-protein thioesterase 1	Ppt1
DDC_MOUSE	O88533	Aromatic-L-amino-acid decarboxylase	Ddc
CSN3_MOUSE	O88543	COP9 signalosome complex subunit 3	Cops3
CSN4_MOUSE	O88544	COP9 signalosome complex subunit 4	Cops4
ROA2_MOUSE	O88569	Heterogeneous nuclear ribonucleoproteins A2/B1	Hnrnpa2b1
COMT_MOUSE	O88587	Catechol O-methyltransferase	Comt
PAK1_MOUSE	O88643	Serine/threonine-protein kinase PAK 1	Pak1
PRS6A_MOUSE	O88685	26S protease regulatory subunit 6A	Psmc3
CTBP1_MOUSE	O88712	C-terminal-binding protein 1	Ctbp1
BSN_MOUSE	O88737	Protein bassoon	Bsn
GDAP1_MOUSE	O88741	Ganglioside-induced differentiation-associated protein 1	Gdap1
TOM1_MOUSE	O88746	Target of Myb protein 1	Tom1
IDHC_MOUSE	O88844	Isocitrate dehydrogenase [NADP] cytoplasmic	Idh1
SYN1_MOUSE	O88935	Synapsin-1	Syn1
COR1A_MOUSE	O89053	Coronin-1A	Coro1a
LANC1_MOUSE	O89112	LanC-like protein 1	Lancl1
COX2_MOUSE	P00405	Cytochrome c oxidase subunit 2	Mtco2
HPRT_MOUSE	P00493	Hypoxanthine-guanine phosphoribosyltransferase	Hprt1
CAH2_MOUSE	P00920	Carbonic anhydrase 2	Ca2
THY1_MOUSE	P01831	Thy-1 membrane glycoprotein	Thy1
GCAB_MOUSE	P01864	Ig gamma-2A chain C region secreted form	Gcab
HBA_MOUSE	P01942	Hemoglobin subunit alpha	Hba
HBB1_MOUSE	P02088	Hemoglobin subunit beta-1	Hbb-b1
HBB2_MOUSE	P02089	Hemoglobin subunit beta-2	Hbb-b2
HBE_MOUSE	P02104	Hemoglobin subunit epsilon-Y2	Hbb-y
MT1_MOUSE	P02802	Metallothionein-1	Mt1
NU4M_MOUSE	P03911	NADH-ubiquinone oxidoreductase chain 4	Mtnd4
NU5M_MOUSE	P03921	NADH-ubiquinone oxidoreductase chain 5	Mtnd5
GFAP_MOUSE	P03995	Glial fibrillary acidic protein	Gfap
K2C1_MOUSE	P04104	Keratin, type II cytoskeletal 1	Krt1
MBP_MOUSE	P04370	Myelin basic protein	Mbp
PRIO_MOUSE	P04925	Major prion protein	Prnp
ALDOC_MOUSE	P05063	Fructose-bisphosphate aldolase C	Aldoc
ALDOA_MOUSE	P05064	Fructose-bisphosphate aldolase A	Aldoa
KAPCA_MOUSE	P05132	cAMP-dependent protein kinase catalytic subunit alpha	Prkaca
AATC_MOUSE	P05201	Aspartate aminotransferase, cytoplasmic	Got1
AATM_MOUSE	P05202	Aspartate aminotransferase, mitochondrial	Got2
SRC_MOUSE	P05480	Neuronal proto-oncogene tyrosine-protein kinase Src	Src
LDHA_MOUSE	P06151	L-lactate dehydrogenase A chain	Ldha
G6PI_MOUSE	P06745	Glucose-6-phosphate isomerase	Gpi
MAOX_MOUSE	P06801	NADP-dependent malic enzyme	Me1
NEUM_MOUSE	P06837	Neuromodulin	Gap43
KCRM_MOUSE	P07310	Creatine kinase M-type	Ckm
ALBU_MOUSE	P07724	Serum albumin	Alb
HS90A_MOUSE	P07901	Heat shock protein HSP 90-alpha	Hsp90aa1
APT_MOUSE	P08030	Adenine phosphoribosyltransferase	Aprt
ENPL_MOUSE	P08113	Endoplasmin	Hsp90b1
APOE_MOUSE	P08226	Apolipoprotein E	Apoe
SODC_MOUSE	P08228	Superoxide dismutase [Cu-Zn]	Sod1
MDHM_MOUSE	P08249	Malate dehydrogenase, mitochondrial	Mdh2
KCC4_MOUSE	P08414	Calcium/calmodulin-dependent protein kinase type IV	Camk4
NFL_MOUSE	P08551	Neurofilament light polypeptide	Nefl
NFM_MOUSE	P08553	Neurofilament medium polypeptide	Nefm
GNAI2_MOUSE	P08752	Guanine nucleotide-binding protein G(i) subunit alpha-2	Gnai2
PGK2_MOUSE	P09041	Phosphoglycerate kinase 2	Pgk2
PDIA1_MOUSE	P09103	Protein disulfide-isomerase	P4hb
NUCL_MOUSE	P09405	Nucleolin	Ncl
PGK1_MOUSE	P09411	Phosphoglycerate kinase 1	Pgk1
SODM_MOUSE	P09671	Superoxide dismutase [Mn], mitochondrial	Sod2
H2AZ_MOUSE	P0C0S6	Histone H2A.Z	H2az1
UBB_MOUSE	P0CG49	Polyubiquitin-B	Ubb
UBC_MOUSE	P0CG50	Polyubiquitin-C	Ubc
EF1A1_MOUSE	P10126	Elongation factor 1-alpha 1	Eef1a1
CATB_MOUSE	P10605	Cathepsin B	Ctsb
IF4A2_MOUSE	P10630	Eukaryotic initiation factor 4A-II	Eif4a2
TAU_MOUSE	P10637	Microtubule-associated protein tau	Mapt
THIO_MOUSE	P10639	Thioredoxin	Txn
GSTM1_MOUSE	P10649	Glutathione S-transferase Mu 1	Gstm1
4F2_MOUSE	P10852	4F2 cell-surface antigen heavy chain	Slc3a2
H2B1F_MOUSE	P10853	Histone H2B type 1-F/J/L	H2bc7/11/13/14/15
H2B1M_MOUSE	P10854	Histone H2B type 1-M	H2bc14
H10_MOUSE	P10922	Histone H1.0	H1-0
HS90B_MOUSE	P11499	Heat shock protein HSP 90-beta	Hsp90ab1
L1CAM_MOUSE	P11627	Neural cell adhesion molecule L1	L1cam
KCC2A_MOUSE	P11798	Calcium/calmodulin-dependent protein kinase type II subunit alpha	Camk2a
ITPR1_MOUSE	P11881	Inositol 1,4,5-trisphosphate receptor type 1	Itpr1
TCPA_MOUSE	P11983	T-complex protein 1 subunit alpha	Tcp1
A4_MOUSE	P12023	Amyloid beta A4 protein	App
KAP2_MOUSE	P12367	cAMP-dependent protein kinase type II-alpha regulatory subunit	Prkar2a
PFKAL_MOUSE	P12382	ATP-dependent 6-phosphofructokinase, liver type	Pfkl
CALB1_MOUSE	P12658	Calbindin	Calb1
COX5A_MOUSE	P12787	Cytochrome c oxidase subunit 5A, mitochondrial	Cox5a
CNTN1_MOUSE	P12960	Contactin-1	Cntn1
RL7A_MOUSE	P12970	60S ribosomal protein L7a	Rpl7a
NCAM1_MOUSE	P13595	Neural cell adhesion molecule 1	Ncam1
GPDA_MOUSE	P13707	Glycerol-3-phosphate dehydrogenase [NAD(+)], cytoplasmic	Gpd1
AT1B1_MOUSE	P14094	Sodium/potassium-transporting ATPase subunit beta-1	Atp1b1
RS16_MOUSE	P14131	40S ribosomal protein S16	Rps16
RL7_MOUSE	P14148	60S ribosomal protein L7	Rpl7
MDHC_MOUSE	P14152	Malate dehydrogenase, cytoplasmic	Mdh1
RSSA_MOUSE	P14206	40S ribosomal protein SA	Rpsa
CALR_MOUSE	P14211	Calreticulin	Calr
AT1B2_MOUSE	P14231	Sodium/potassium-transporting ATPase subunit beta-2	Atp1b2
PSMD3_MOUSE	P14685	26S proteasome non-ATPase regulatory subunit 3	Psmd3
ANXA6_MOUSE	P14824	Annexin A6	Anxa6
RLA0_MOUSE	P14869	60S acidic ribosomal protein P0	Rplp0
MAP1B_MOUSE	P14873	Microtubule-associated protein 1B	Map1b
GLNA_MOUSE	P15105	Glutamine synthetase	Glul
CADH2_MOUSE	P15116	Cadherin-2	Cdh2
NTRK2_MOUSE	P15209	BDNF/NT-3 growth factors receptor	Ntrk2
SPTB1_MOUSE	P15508	Spectrin beta chain, erythrocytic	Sptb
NDKA_MOUSE	P15532	Nucleoside diphosphate kinase A	Nme1
H12_MOUSE	P15864	Histone H1.2	H1-2
KPCE_MOUSE	P16054	Protein kinase C epsilon type	Prkce
LDHB_MOUSE	P16125	L-lactate dehydrogenase B chain	Ldhb
CN37_MOUSE	P16330	2',3'-cyclic-nucleotide 3'-phosphodiesterase	Cnp
ASSY_MOUSE	P16460	Argininosuccinate synthase	Ass1
SPTN1_MOUSE	P16546	Spectrin alpha chain, non-erythrocytic 1	Sptan1
HS71L_MOUSE	P16627	Heat shock 70 kDa protein 1-like	Hspa1l
G3P_MOUSE	P16858	Glyceraldehyde-3-phosphate dehydrogenase	Gapdh
HSP72_MOUSE	P17156	Heat shock-related 70 kDa protein 2	Hspa2
ENOA_MOUSE	P17182	Alpha-enolase	Eno1
ENOG_MOUSE	P17183	Gamma-enolase	Eno2
PTBP1_MOUSE	P17225	Polypyrimidine tract-binding protein 1	Ptbp1
AP2A1_MOUSE	P17426	AP-2 complex subunit alpha-1	Ap2a1
AP2A2_MOUSE	P17427	AP-2 complex subunit alpha-2	Ap2a2
HXK1_MOUSE	P17710	Hexokinase-1	Hk1
PPIA_MOUSE	P17742	Peptidyl-prolyl cis-trans isomerase A	Ppia
TPIS_MOUSE	P17751	Triosephosphate isomerase	Tpi1
HS71B_MOUSE	P17879	Heat shock 70 kDa protein 1B	Hspa1b
CATD_MOUSE	P18242	Cathepsin D	Ctsd
BASI_MOUSE	P18572	Basigin	Bsg
COF1_MOUSE	P18760	Cofilin-1	Cfl1
GNAO_MOUSE	P18872	Guanine nucleotide-binding protein G(o) subunit alpha	Gnao1
FAS_MOUSE	P19096	Fatty acid synthase	Fasn
GSTP1_MOUSE	P19157	Glutathione S-transferase P 1	Gstp1
NFH_MOUSE	P19246	Neurofilament heavy polypeptide	Nefh
COX5B_MOUSE	P19536	Cytochrome c oxidase subunit 5B, mitochondrial	Cox5b
GSTM4_MOUSE	P19639	Glutathione S-transferase Mu 3	Gstm3
COX41_MOUSE	P19783	Cytochrome c oxidase subunit 4 isoform 1, mitochondrial	Cox4i1
GRP78_MOUSE	P20029	78 kDa glucose-regulated protein	Hspa5
TYB4_MOUSE	P20065	Thymosin beta-4	Tmsb4x
PRDX3_MOUSE	P20108	Thioredoxin-dependent peroxide reductase, mitochondrial	Prdx3
VIME_MOUSE	P20152	Vimentin	Vim
MTAP2_MOUSE	P20357	Microtubule-associated protein 2	Map2
MAG_MOUSE	P20917	Myelin-associated glycoprotein	Mag
TPM3_MOUSE	P21107	Tropomyosin alpha-3 chain	Tpm3
GNA11_MOUSE	P21278	Guanine nucleotide-binding protein subunit alpha-11	Gna11
GNAQ_MOUSE	P21279	Guanine nucleotide-binding protein G(q) subunit alpha	Gnaq
ENOB_MOUSE	P21550	Beta-enolase	Eno3
LMNB2_MOUSE	P21619	Lamin-B2	Lmnb2
PENK_MOUSE	P22005	Proenkephalin-A	Penk
A1AT2_MOUSE	P22599	Alpha-1-antitrypsin 1-2	Serpina1b
H2A1_MOUSE	P22752	Histone H2A type 1	H2ac4/6/7/8/11/13/ap/an/ao
AP1G1_MOUSE	P22892	AP-1 complex subunit gamma-1	Ap1g1
EIF3A_MOUSE	P23116	Eukaryotic translation initiation factor 3 subunit A	Eif3a
CBX3_MOUSE	P23198	Chromobox protein homolog 3	Cbx3
PNPH_MOUSE	P23492	Purine nucleoside phosphorylase	Pnp
PIMT_MOUSE	P23506	Protein-L-isoaspartate(D-aspartate) O-methyltransferase	Pcmt1
GRIA2_MOUSE	P23819	Glutamate receptor 2	Gria2
GSTA4_MOUSE	P24472	Glutathione S-transferase A4	Gsta4
LKHA4_MOUSE	P24527	Leukotriene A-4 hydrolase	Lta4h
TY3H_MOUSE	P24529	Tyrosine 3-monooxygenase	Th
AL1A1_MOUSE	P24549	Retinal dehydrogenase 1	Aldh1a1
RS2_MOUSE	P25444	40S ribosomal protein S2	Rps2
TLN1_MOUSE	P26039	Talin-1	Tln1
EZRI_MOUSE	P26040	Ezrin	Ezr
CTNA1_MOUSE	P26231	Catenin alpha-1	Ctnna1
PTMA_MOUSE	P26350	Prothymosin alpha	Ptma
U2AF2_MOUSE	P26369	Splicing factor U2AF 65 kDa subunit	U2af2
DHE3_MOUSE	P26443	Glutamate dehydrogenase 1, mitochondrial	Glud1
PSMD7_MOUSE	P26516	26S proteasome non-ATPase regulatory subunit 7	Psmd7
SYSC_MOUSE	P26638	Serine--tRNA ligase, cytoplasmic	Sars1
FKB1A_MOUSE	P26883	Peptidyl-prolyl cis-trans isomerase FKBP1A	Fkbp1a
MAP4_MOUSE	P27546	Microtubule-associated protein 4	Map4
GNA13_MOUSE	P27601	Guanine nucleotide-binding protein subunit alpha-13	Gna13
RL3_MOUSE	P27659	60S ribosomal protein L3	Rpl3
H2AX_MOUSE	P27661	Histone H2AX	H2ax
PDIA3_MOUSE	P27773	Protein disulfide-isomerase A3	Pdia3
ACOC_MOUSE	P28271	Cytoplasmic aconitate hydratase	Aco1
ADHX_MOUSE	P28474	Alcohol dehydrogenase class-3	Adh5
PURA1_MOUSE	P28650	Adenylosuccinate synthetase isozyme 1	Adss1
KCC2B_MOUSE	P28652	Calcium/calmodulin-dependent protein kinase type II subunit beta	Camk2b
NP1L1_MOUSE	P28656	Nucleosome assembly protein 1-like 1	Nap1l1
ATX10_MOUSE	P28658	Ataxin-10	Atxn10
NCKP1_MOUSE	P28660	Nck-associated protein 1	Nckap1
SEPT4_MOUSE	P28661	Septin-4	Septin4
SNAB_MOUSE	P28663	Beta-soluble NSF attachment protein	Napb
MRP_MOUSE	P28667	MARCKS-related protein	Marcksl1
KIF5C_MOUSE	P28738	Kinesin heavy chain isoform 5C	Kif5c
KIF2A_MOUSE	P28740	Kinesin-like protein KIF2A	Kif2a
PABP1_MOUSE	P29341	Polyadenylate-binding protein 1	Pabpc1
GBB4_MOUSE	P29387	Guanine nucleotide-binding protein subunit beta-4	Gnb4
NEDD8_MOUSE	P29595	NEDD8	Nedd8
OAT_MOUSE	P29758	Ornithine aminotransferase, mitochondrial	Oat
KCRU_MOUSE	P30275	Creatine kinase U-type, mitochondrial	Ckmt1
DESM_MOUSE	P31001	Desmin	Des
AIMP1_MOUSE	P31230	Aminoacyl tRNA synthase complex-interacting multifunctional protein 1	Aimp1
UBA1Y_MOUSE	P31254	Ubiquitin-like modifier-activating enzyme 1 Y	Uba1y
KAP3_MOUSE	P31324	cAMP-dependent protein kinase type II-beta regulatory subunit	Prkar2b
SC6A1_MOUSE	P31648	Sodium- and chloride-dependent GABA transporter 1	Slc6a1
S6A11_MOUSE	P31650	Sodium- and chloride-dependent GABA transporter 3	Slc6a11
ACBP_MOUSE	P31786	Acyl-CoA-binding protein	Dbi
MP2K1_MOUSE	P31938	Dual specificity mitogen-activated protein kinase kinase 1	Map2k1
GTR3_MOUSE	P32037	Solute carrier family 2, facilitated glucose transporter member 3	Slc2a3
LA_MOUSE	P32067	Lupus La protein homolog	Ssb
SYWC_MOUSE	P32921	Tryptophan--tRNA ligase, cytoplasmic	Wars1
KIF1A_MOUSE	P33173	Kinesin-like protein KIF1A	Kif1a
RANG_MOUSE	P34022	Ran-specific GTPase-activating protein	Ranbp1
HYES_MOUSE	P34914	Bifunctional epoxide hydrolase 2	Ephx2
UBP4_MOUSE	P35123	Ubiquitin carboxyl-terminal hydrolase 4	Usp4
PTN11_MOUSE	P35235	Tyrosine-protein phosphatase non-receptor type 11	Ptpn11
RAB3D_MOUSE	P35276	Ras-related protein Rab-3D	Rab3d
RAB5C_MOUSE	P35278	Ras-related protein Rab-5C	Rab5c
RAB6A_MOUSE	P35279	Ras-related protein Rab-6A	Rab6a
RAB21_MOUSE	P35282	Ras-related protein Rab-21	Rab21
RAB18_MOUSE	P35293	Ras-related protein Rab-18	Rab18
ODPA_MOUSE	P35486	Pyruvate dehydrogenase E1 component subunit alpha, somatic form, mitochondrial	Pdha1
CALX_MOUSE	P35564	Calnexin	Canx
PRDX1_MOUSE	P35700	Peroxiredoxin-1	Prdx1
CD81_MOUSE	P35762	CD81 antigen	Cd81
GPM6A_MOUSE	P35802	Neuronal membrane glycoprotein M6-a	Gpm6a
GPM6B_MOUSE	P35803	Neuronal membrane glycoprotein M6-b	Gpm6b
FMR1_MOUSE	P35922	Synaptic functional regulator FMR1	Fmr1
RL12_MOUSE	P35979	60S ribosomal protein L12	Rpl12
RL18_MOUSE	P35980	60S ribosomal protein L18	Rpl18
SAR1A_MOUSE	P36536	GTP-binding protein SAR1a	Sar1a
GNL1_MOUSE	P36916	Guanine nucleotide-binding protein-like 1	Gnl1
HMGCL_MOUSE	P38060	Hydroxymethylglutaryl-CoA lyase, mitochondrial	Hmgcl
GRP75_MOUSE	P38647	Stress-70 protein, mitochondrial	Hspa9
DYN1_MOUSE	P39053	Dynamin-1	Dnm1
DYN2_MOUSE	P39054	Dynamin-2	Dnm2
GRIK2_MOUSE	P39087	Glutamate receptor ionotropic, kainate 2	Grik2
FYN_MOUSE	P39688	Tyrosine-protein kinase Fyn	Fyn
CAP1_MOUSE	P40124	Adenylyl cyclase-associated protein 1	Cap1
TKT_MOUSE	P40142	Transketolase	Tkt
CD9_MOUSE	P40240	CD9 antigen	Cd9
ECI1_MOUSE	P42125	Enoyl-CoA delta isomerase 1, mitochondrial	Eci1
SEPT2_MOUSE	P42208	Septin-2	Septin2
PURA_MOUSE	P42669	Transcriptional activator protein Pur-alpha	Pura
TCPQ_MOUSE	P42932	T-complex protein 1 subunit theta	Cct8
EAA2_MOUSE	P43006	Excitatory amino acid transporter 2	Slc1a2
CX6A1_MOUSE	P43024	Cytochrome c oxidase subunit 6A1, mitochondrial	Cox6a1
H14_MOUSE	P43274	Histone H1.4	H1-4
H11_MOUSE	P43275	Histone H1.1	H1-1
H15_MOUSE	P43276	Histone H1.5	H1-5
H13_MOUSE	P43277	Histone H1.3	H1-3
ALDR_MOUSE	P45376	Aldose reductase	Akr1b1
COF2_MOUSE	P45591	Cofilin-2	Cfl2
FKBP2_MOUSE	P45878	Peptidyl-prolyl cis-trans isomerase FKBP2	Fkbp2
SYT1_MOUSE	P46096	Synaptotagmin-1	Syt1
SYT2_MOUSE	P46097	Synaptotagmin-2	Syt2
GSTP2_MOUSE	P46425	Glutathione S-transferase P 2	Gstp2
NSF_MOUSE	P46460	Vesicle-fusing ATPase	Nsf
PRS7_MOUSE	P46471	26S protease regulatory subunit 7	Psmc2
RB11B_MOUSE	P46638	Ras-related protein Rab-11B	Rab11b
AINX_MOUSE	P46660	Alpha-internexin	Ina
PURA2_MOUSE	P46664	Adenylosuccinate synthetase isozyme 2	Adss2
NEDD4_MOUSE	P46935	E3 ubiquitin-protein ligase NEDD4	Nedd4
RP3A_MOUSE	P47708	Rabphilin-3A	Rph3a
ALDH2_MOUSE	P47738	Aldehyde dehydrogenase, mitochondrial	Aldh2
CAZA1_MOUSE	P47753	F-actin-capping protein subunit alpha-1	Capza1
CAZA2_MOUSE	P47754	F-actin-capping protein subunit alpha-2	Capza2
CAPZB_MOUSE	P47757	F-actin-capping protein subunit beta	Capzb
GSHR_MOUSE	P47791	Glutathione reductase, mitochondrial	Gsr
MP2K4_MOUSE	P47809	Dual specificity mitogen-activated protein kinase kinase 4	Map2k4
PFKAM_MOUSE	P47857	ATP-dependent 6-phosphofructokinase, muscle type	Pfkm
RL5_MOUSE	P47962	60S ribosomal protein L5	Rpl5
RL13_MOUSE	P47963	60S ribosomal protein L13	Rpl13
EIF1_MOUSE	P48024	Eukaryotic translation initiation factor 1	Eif1
ANXA5_MOUSE	P48036	Annexin A5	Anxa5
DCE1_MOUSE	P48318	Glutamate decarboxylase 1	Gad1
DCE2_MOUSE	P48320	Glutamate decarboxylase 2	Gad2
PP2BB_MOUSE	P48453	Serine/threonine-protein phosphatase 2B catalytic subunit beta isoform	Ppp3cb
PP2BC_MOUSE	P48455	Serine/threonine-protein phosphatase 2B catalytic subunit gamma isoform	Ppp3cc
LMNA_MOUSE	P48678	Prelamin-A/C	Lmna
HS74L_MOUSE	P48722	Heat shock 70 kDa protein 4L	Hspa4l
CBR1_MOUSE	P48758	Carbonyl reductase [NADPH] 1	Cbr1
CX7A2_MOUSE	P48771	Cytochrome c oxidase subunit 7A2, mitochondrial	Cox7a2
GSTM5_MOUSE	P48774	Glutathione S-transferase Mu 5	Gstm5
ADT1_MOUSE	P48962	ADP/ATP translocase 1	Slc25a4
ROA1_MOUSE	P49312	Heterogeneous nuclear ribonucleoprotein A1	Hnrnpa1
INPP_MOUSE	P49442	Inositol polyphosphate 1-phosphatase	Inpp1
PPM1A_MOUSE	P49443	Protein phosphatase 1A	Ppm1a
CDK5_MOUSE	P49615	Cyclin-dependent-like kinase 5	Cdk5
PSA2_MOUSE	P49722	Proteasome subunit alpha type-2	Psma2
TMOD1_MOUSE	P49813	Tropomodulin-1	Tmod1
DHB8_MOUSE	P50171	Estradiol 17-beta-dehydrogenase 8	Hsd17b8
SAHH_MOUSE	P50247	Adenosylhomocysteinase	Ahcy
GDIA_MOUSE	P50396	Rab GDP dissociation inhibitor alpha	Gdi1
VATA_MOUSE	P50516	V-type proton ATPase catalytic subunit A	Atp6v1a
VATE1_MOUSE	P50518	V-type proton ATPase subunit E 1	Atp6v1e1
ACADV_MOUSE	P50544	Very long-chain specific acyl-CoA dehydrogenase, mitochondrial	Acadvl
RAB7A_MOUSE	P51150	Ras-related protein Rab-7a	Rab7a
ACADL_MOUSE	P51174	Long-chain specific acyl-CoA dehydrogenase, mitochondrial	Acadl
DHB4_MOUSE	P51660	Peroxisomal multifunctional enzyme type 2	Hsd17b4
VA0D1_MOUSE	P51863	V-type proton ATPase subunit d 1	Atp6v0d1
ADT2_MOUSE	P51881	ADP/ATP translocase 2	Slc25a5
THTR_MOUSE	P52196	Thiosulfate sulfurtransferase	Tst
KPYM_MOUSE	P52480	Pyruvate kinase PKM	Pkm
NDUS6_MOUSE	P52503	NADH dehydrogenase [ubiquinone] iron-sulfur protein 6, mitochondrial	Ndufs6
UK114_MOUSE	P52760	Ribonuclease UK114	Rida
ODB2_MOUSE	P53395	Lipoamide acyltransferase component of branched-chain alpha-keto acid dehydrogenase complex, mitochondrial	Dbt
KPYR_MOUSE	P53657	Pyruvate kinase PKLR	Pklr
PIPNA_MOUSE	P53810	Phosphatidylinositol transfer protein alpha isoform	Pitpna
RAB2A_MOUSE	P53994	Ras-related protein Rab-2A	Rab2a
IDHP_MOUSE	P54071	Isocitrate dehydrogenase [NADP], mitochondrial	Idh2
STMN1_MOUSE	P54227	Stathmin	Stmn1
RD23B_MOUSE	P54728	UV excision repair protein RAD23 homolog B	Rad23b
PRS6B_MOUSE	P54775	26S protease regulatory subunit 6B	Psmc4
PTN5_MOUSE	P54830	Tyrosine-protein phosphatase non-receptor type 5	Ptpn5
NCAN_MOUSE	P55066	Neurocan core protein	Ncan
ABCD3_MOUSE	P55096	ATP-binding cassette sub-family D member 3	Abcd3
RAB8A_MOUSE	P55258	Ras-related protein Rab-8A	Rab8a
ADK_MOUSE	P55264	Adenosine kinase	Adk
ATPK_MOUSE	P56135	ATP synthase subunit f, mitochondrial	Atp5mf
ARP19_MOUSE	P56212	cAMP-regulated phosphoprotein 19	Arpp19
ACYP2_MOUSE	P56375	Acylphosphatase-2	Acyp2
ACYP1_MOUSE	P56376	Acylphosphatase-1	Acyp1
CX6B1_MOUSE	P56391	Cytochrome c oxidase subunit 6B1	Cox6b1
UBP5_MOUSE	P56399	Ubiquitin carboxyl-terminal hydrolase 5	Usp5
ATPB_MOUSE	P56480	ATP synthase subunit beta, mitochondrial	Atp5f1b
EAA1_MOUSE	P56564	Excitatory amino acid transporter 1	Slc1a3
WFS1_MOUSE	P56695	Wolframin	Wfs1
PDCD5_MOUSE	P56812	Programmed cell death protein 5	Pdcd5
FUS_MOUSE	P56959	RNA-binding protein FUS	Fus
PCBP3_MOUSE	P57722	Poly(rC)-binding protein 3	Pcbp3
EF1D_MOUSE	P57776	Elongation factor 1-delta	Eef1d
ACTN4_MOUSE	P57780	Alpha-actinin-4	Actn4
EF2_MOUSE	P58252	Elongation factor 2	Eef2
OPA1_MOUSE	P58281	Dynamin-like 120 kDa protein, mitochondrial	Opa1
PTPA_MOUSE	P58389	Serine/threonine-protein phosphatase 2A activator	Ptpa
TPM1_MOUSE	P58771	Tropomyosin alpha-1 chain	Tpm1
IF5_MOUSE	P59325	Eukaryotic translation initiation factor 5	Eif5
FXYD7_MOUSE	P59648	FXYD domain-containing ion transport regulator 7	Fxyd7
ARPC4_MOUSE	P59999	Actin-related protein 2/3 complex subunit 4	Arpc4
RUVB1_MOUSE	P60122	RuvB-like 1	Ruvbl1
MYPR_MOUSE	P60202	Myelin proteolipid protein	Plp1
PCBP1_MOUSE	P60335	Poly(rC)-binding protein 1	Pcbp1
LIPA3_MOUSE	P60469	Liprin-alpha-3	Ppfia3
PLPP_MOUSE	P60487	Pyridoxal phosphate phosphatase	Pdxp
ACTB_MOUSE	P60710	Actin, cytoplasmic 1	Actb
NEUG_MOUSE	P60761	Neurogranin	Nrgn
CDC42_MOUSE	P60766	Cell division control protein 42 homolog	Cdc42
ENSA_MOUSE	P60840	Alpha-endosulfine	Ensa
IF4A1_MOUSE	P60843	Eukaryotic initiation factor 4A-I	Eif4a1
SNP25_MOUSE	P60879	Synaptosomal-associated protein 25	Snap25
DNJC5_MOUSE	P60904	DnaJ homolog subfamily C member 5	Dnajc5
RAB5B_MOUSE	P61021	Ras-related protein Rab-5B	Rab5b
RAB10_MOUSE	P61027	Ras-related protein Rab-10	Rab10
RAB8B_MOUSE	P61028	Ras-related protein Rab-8B	Rab8b
UBE2N_MOUSE	P61089	Ubiquitin-conjugating enzyme E2 N	Ube2n
ARP2_MOUSE	P61161	Actin-related protein 2	Actr2
ACTZ_MOUSE	P61164	Alpha-centractin	Actr1a
CSN2_MOUSE	P61202	COP9 signalosome complex subunit 2	Cops2
ARF3_MOUSE	P61205	ADP-ribosylation factor 3	Arf3
ABCE1_MOUSE	P61222	ATP-binding cassette sub-family E member 1	Abce1
RAP2B_MOUSE	P61226	Ras-related protein Rap-2b	Rap2b
STX1B_MOUSE	P61264	Syntaxin-1B	Stx1b
RAB6B_MOUSE	P61294	Ras-related protein Rab-6B	Rab6b
ARF4_MOUSE	P61750	ADP-ribosylation factor 4	Arf4
GABT_MOUSE	P61922	4-aminobutyrate aminotransferase, mitochondrial	Abat
HNRPK_MOUSE	P61979	Heterogeneous nuclear ribonucleoprotein K	Hnrnpk
1433G_MOUSE	P61982	14-3-3 protein gamma	Ywhag
RS7_MOUSE	P62082	40S ribosomal protein S7	Rps7
PP1A_MOUSE	P62137	Serine/threonine-protein phosphatase PP1-alpha catalytic subunit	Ppp1ca
PP1B_MOUSE	P62141	Serine/threonine-protein phosphatase PP1-beta catalytic subunit	Ppp1cb
PRS4_MOUSE	P62192	26S protease regulatory subunit 4	Psmc1
PRS8_MOUSE	P62196	26S protease regulatory subunit 8	Psmc5
CALM_MOUSE	P62204	Calmodulin	Calm1/2/3
RS8_MOUSE	P62242	40S ribosomal protein S8	Rps8
1433E_MOUSE	P62259	14-3-3 protein epsilon	Ywhae
RS11_MOUSE	P62281	40S ribosomal protein S11	Rps11
RS13_MOUSE	P62301	40S ribosomal protein S13	Rps13
RUXF_MOUSE	P62307	Small nuclear ribonucleoprotein F	Snrpf
SMD3_MOUSE	P62320	Small nuclear ribonucleoprotein Sm D3	Snrpd3
PRS10_MOUSE	P62334	26S protease regulatory subunit 10B	Psmc6
KCAB2_MOUSE	P62482	Voltage-gated potassium channel subunit beta-2	Kcnab2
DLRB1_MOUSE	P62627	Dynein light chain roadblock-type 1	Dynlrb1
EF1A2_MOUSE	P62631	Elongation factor 1-alpha 2	Eef1a2
RS4X_MOUSE	P62702	40S ribosomal protein S4, X isoform	Rps4x
PP2AB_MOUSE	P62715	Serine/threonine-protein phosphatase 2A catalytic subunit beta isoform	Ppp2cb
RHOB_MOUSE	P62746	Rho-related GTP-binding protein RhoB	Rhob
HPCL1_MOUSE	P62748	Hippocalcin-like protein 1	Hpcal1
RS6_MOUSE	P62754	40S ribosomal protein S6	Rps6
VISL1_MOUSE	P62761	Visinin-like protein 1	Vsnl1
MTPN_MOUSE	P62774	Myotrophin	Mtpn
H4_MOUSE	P62806	Histone H4	H4c1/2/3/4/6/8/9/11/12/14/f16/m
VATB2_MOUSE	P62814	V-type proton ATPase subunit B, brain isoform	Atp6v1b2
RAB1A_MOUSE	P62821	Ras-related protein Rab-1A	Rab1A
RAB3C_MOUSE	P62823	Ras-related protein Rab-3C	Rab3c
RAN_MOUSE	P62827	GTP-binding nuclear protein Ran	Ran
RAP1A_MOUSE	P62835	Ras-related protein Rap-1A	Rap1a
RS24_MOUSE	P62849	40S ribosomal protein S24	Rps24
RS25_MOUSE	P62852	40S ribosomal protein S25	Rps25
GBB1_MOUSE	P62874	Guanine nucleotide-binding protein G(I)/G(S)/G(T) subunit beta-1	Gnb1
GBB2_MOUSE	P62880	Guanine nucleotide-binding protein G(I)/G(S)/G(T) subunit beta-2	Gnb2
GBB5_MOUSE	P62881	Guanine nucleotide-binding protein subunit beta-5	Gnb5
RL30_MOUSE	P62889	60S ribosomal protein L30	Rpl30
CYC_MOUSE	P62897	Cytochrome c, somatic	Cycs
RS3_MOUSE	P62908	40S ribosomal protein S3	Rps3
RL8_MOUSE	P62918	60S ribosomal protein L8	Rpl8
PROF1_MOUSE	P62962	Profilin-1	Pfn1
RS27A_MOUSE	P62983	Ubiquitin-40S ribosomal protein S27a	Rps27a
RL40_MOUSE	P62984	Ubiquitin-60S ribosomal protein L40	Uba52
RAC1_MOUSE	P63001	Ras-related C3 botulinum toxin substrate 1	Rac1
LIS1_MOUSE	P63005	Platelet-activating factor acetylhydrolase IB subunit alpha	Pafah1b1
RAB3A_MOUSE	P63011	Ras-related protein Rab-3A	Rab3a
HSP7C_MOUSE	P63017	Heat shock cognate 71 kDa protein	Hspa8
VAMP3_MOUSE	P63024	Vesicle-associated membrane protein 3	Vamp3
TCTP_MOUSE	P63028	Translationally-controlled tumor protein	Tpt1
DNJA1_MOUSE	P63037	DnaJ homolog subfamily A member 1	Dnaja1
CH60_MOUSE	P63038	60 kDa heat shock protein, mitochondrial	Hspd1
CPLX1_MOUSE	P63040	Complexin-1	Cplx1
VAMP2_MOUSE	P63044	Vesicle-associated membrane protein 2	Vamp2
PCP4_MOUSE	P63054	Purkinje cell protein 4	Pcp4
MK01_MOUSE	P63085	Mitogen-activated protein kinase 1	Mapk1
GNAS2_MOUSE	P63094	Guanine nucleotide-binding protein G(s) subunit alpha isoforms short	Gnas2
1433Z_MOUSE	P63101	14-3-3 protein zeta/delta	Ywhaz
HMGB1_MOUSE	P63158	High mobility group protein B1	Hmgb1
DYL1_MOUSE	P63168	Dynein light chain 1, cytoplasmic	Dynll1
IPKA_MOUSE	P63248	cAMP-dependent protein kinase inhibitor alpha	Pkia
RS17_MOUSE	P63276	40S ribosomal protein S17	Rps17
KPCG_MOUSE	P63318	Protein kinase C gamma type	Prkcg
RALA_MOUSE	P63321	Ras-related protein Ral-A	Rala
RS10_MOUSE	P63325	40S ribosomal protein S10	Rps10
PP2BA_MOUSE	P63328	Serine/threonine-protein phosphatase 2B catalytic subunit alpha isoform	Ppp3ca
PP2AA_MOUSE	P63330	Serine/threonine-protein phosphatase 2A catalytic subunit alpha isoform	Ppp2ca
PHB_MOUSE	P67778	Prohibitin	Phb
ACTC_MOUSE	P68033	Actin, alpha cardiac muscle 1	Actc1
RACK1_MOUSE	P68040	Receptor of activated protein C kinase 1	Rack1
ACTS_MOUSE	P68134	Actin, alpha skeletal muscle	Acta1
KAPCB_MOUSE	P68181	cAMP-dependent protein kinase catalytic subunit beta	Prkacb
1433T_MOUSE	P68254	14-3-3 protein theta	Ywhaq
TBA4A_MOUSE	P68368	Tubulin alpha-4A chain	Tuba4a
TBA1A_MOUSE	P68369	Tubulin alpha-1A chain	Tuba1a
TBB4B_MOUSE	P68372	Tubulin beta-4B chain	Tubb4b
TBA1C_MOUSE	P68373	Tubulin alpha-1C chain	Tuba1c
KPCB_MOUSE	P68404	Protein kinase C beta type	Prkcb
1433F_MOUSE	P68510	14-3-3 protein eta	Ywhah
IMB1_MOUSE	P70168	Importin subunit beta-1	Kpnb1
DLG3_MOUSE	P70175	Disks large homolog 3	Dlg3
PSB7_MOUSE	P70195	Proteasome subunit beta type-7	Psmb7
LXN_MOUSE	P70202	Latexin	Lxn
PLXA2_MOUSE	P70207	Plexin-A2	Plxna2
PEBP1_MOUSE	P70296	Phosphatidylethanolamine-binding protein 1	Pebp1
STAM1_MOUSE	P70297	Signal transducing adapter molecule 1	Stam
HNRH2_MOUSE	P70333	Heterogeneous nuclear ribonucleoprotein H2	Hnrnph2
ROCK2_MOUSE	P70336	Rho-associated protein kinase 2	Rock2
ELAV1_MOUSE	P70372	ELAV-like protein 1	Elavl1
USP9X_MOUSE	P70398	Probable ubiquitin carboxyl-terminal hydrolase FAF-X	Usp9x
IDHG1_MOUSE	P70404	Isocitrate dehydrogenase [NAD] subunit gamma 1, mitochondrial	Idh3g
SPRL1_MOUSE	P70663	SPARC-like protein 1	Sparcl1
NACAM_MOUSE	P70670	Nascent polypeptide-associated complex subunit alpha, muscle-specific form	Nacam
LYAG_MOUSE	P70699	Lysosomal alpha-glucosidase	Gaa
AT8A1_MOUSE	P70704	Phospholipid-transporting ATPase IA	Atp8a1
TCPH_MOUSE	P80313	T-complex protein 1 subunit eta	Cct7
TCPB_MOUSE	P80314	T-complex protein 1 subunit beta	Cct2
TCPD_MOUSE	P80315	T-complex protein 1 subunit delta	Cct4
TCPE_MOUSE	P80316	T-complex protein 1 subunit epsilon	Cct5
TCPZ_MOUSE	P80317	T-complex protein 1 subunit zeta	Cct6a
TCPG_MOUSE	P80318	T-complex protein 1 subunit gamma	Cct3
PTPR2_MOUSE	P80560	Receptor-type tyrosine-protein phosphatase N2	Ptprn2
HPCA_MOUSE	P84075	Neuron-specific calcium-binding protein hippocalcin	Hpca
ARF1_MOUSE	P84078	ADP-ribosylation factor 1	Arf1
ARF5_MOUSE	P84084	ADP-ribosylation factor 5	Arf5
CPLX2_MOUSE	P84086	Complexin-2	Cplx2
AP2M1_MOUSE	P84091	AP-2 complex subunit mu	Ap2m1
RHOG_MOUSE	P84096	Rho-related GTP-binding protein RhoG	Rhog
ADCY5_MOUSE	P84309	Adenylate cyclase type 5	Adcy5
ISC2A_MOUSE	P85094	Isochorismatase domain-containing protein 2A	Isoc2a
NPTN_MOUSE	P97300	Neuroplastin	Nptn
CSRP1_MOUSE	P97315	Cysteine and glycine-rich protein 1	Csrp1
RS3A_MOUSE	P97351	40S ribosomal protein S3a	Rps3a
PSME1_MOUSE	P97371	Proteasome activator complex subunit 1	Psme1
PSME2_MOUSE	P97372	Proteasome activator complex subunit 2	Psme2
G3BP2_MOUSE	P97379	Ras GTPase-activating protein-binding protein 2	G3bp2
VPS45_MOUSE	P97390	Vacuolar protein sorting-associated protein 45	Vps45
DPYL1_MOUSE	P97427	Dihydropyrimidinase-related protein 1	Crmp1
ATP5J_MOUSE	P97450	ATP synthase-coupling factor 6, mitochondrial	Atp5pf
RS5_MOUSE	P97461	40S ribosomal protein S5	Rps5
RGS14_MOUSE	P97492	Regulator of G-protein signaling 14	Rgs14
SHPS1_MOUSE	P97797	Tyrosine-protein phosphatase non-receptor type substrate 1	Sirpa
FUMH_MOUSE	P97807	Fumarate hydratase, mitochondrial	Fh
ARVC_MOUSE	P98203	Armadillo repeat protein deleted in velo-cardio-facial syndrome homolog	Arvcf
TBB5_MOUSE	P99024	Tubulin beta-5 chain	Tubb5
PSB4_MOUSE	P99026	Proteasome subunit beta type-4	Psmb4
RLA2_MOUSE	P99027	60S acidic ribosomal protein P2	Rplp2
PRDX5_MOUSE	P99029	Peroxiredoxin-5, mitochondrial	Prdx5
CBPE_MOUSE	Q00493	Carboxypeptidase E	Cpe
F8I2_MOUSE	Q00558	Factor VIII intron 22 protein	F8a1
G6PD1_MOUSE	Q00612	Glucose-6-phosphate 1-dehydrogenase X	G6pdx
RET1_MOUSE	Q00915	Retinol-binding protein 1	Rbp1
HNRL2_MOUSE	Q00PI9	Heterogeneous nuclear ribonucleoprotein U-like protein 2	Hnrnpul2
PDE1B_MOUSE	Q01065	Calcium/calmodulin-dependent 3',5'-cyclic nucleotide phosphodiesterase 1B	Pde1b
SC23A_MOUSE	Q01405	Protein transport protein Sec23A	Sec23a
NDKB_MOUSE	Q01768	Nucleoside diphosphate kinase B	Nme2
TERA_MOUSE	Q01853	Transitional endoplasmic reticulum ATPase	Vcp
UBA1_MOUSE	Q02053	Ubiquitin-like modifier-activating enzyme 1	Uba1
CTNB1_MOUSE	Q02248	Catenin beta-1	Ctnnb1
PLAK_MOUSE	Q02257	Junction plakoglobin	Jup
EPHA4_MOUSE	Q03137	Ephrin type-A receptor 4	Epha4
ATPA_MOUSE	Q03265	ATP synthase subunit alpha, mitochondrial	Atp5f1a
SCG2_MOUSE	Q03517	Secretogranin-2	Scg2
SPA3M_MOUSE	Q03734	Serine protease inhibitor A3M	Serpina3m
KCRB_MOUSE	Q04447	Creatine kinase B-type	Ckb
NF1_MOUSE	Q04690	Neurofibromin	Nf1
RAC2_MOUSE	Q05144	Ras-related C3 botulinum toxin substrate 2	Rac2
FABP5_MOUSE	Q05816	Fatty acid-binding protein, epidermal	Fabp5
PYC_MOUSE	Q05920	Pyruvate carboxylase, mitochondrial	Pc
ATP5I_MOUSE	Q06185	ATP synthase subunit e, mitochondrial	Atp5me
CLUS_MOUSE	Q06890	Clusterin	Clu
ANXA7_MOUSE	Q07076	Annexin A7	Anxa7
H1T_MOUSE	Q07133	Histone H1t	H1-6
CALB2_MOUSE	Q08331	Calretinin	Calb2
PADI2_MOUSE	Q08642	Protein-arginine deiminase type-2	Padi2
INF2_MOUSE	Q0GNC1	Inverted formin-2	Inf2
TRIO_MOUSE	Q0KL02	Triple functional domain protein	Trio
STUM_MOUSE	Q0VBF8	Protein stum homolog	Stum
PSA_MOUSE	Q11011	Puromycin-sensitive aminopeptidase	Npepps
K1468_MOUSE	Q148V7	LisH domain and HEAT repeat-containing protein KIAA1468	Relch
GRM2_MOUSE	Q14BI2	Metabotropic glutamate receptor 2	Grm2
PHAR1_MOUSE	Q2M3X8	Phosphatase and actin regulator 1	Phactr1
GSK3A_MOUSE	Q2NL51	Glycogen synthase kinase-3 alpha	Gsk3a
PSD3_MOUSE	Q2PFD7	PH and SEC7 domain-containing protein 3	Psd3
CUL4A_MOUSE	Q3TCH7	Cullin-4A	Cul4a
ROGDI_MOUSE	Q3TDK6	Protein rogdi homolog	Rogdi
HP1B3_MOUSE	Q3TEA8	Heterochromatin protein 1-binding protein 3	Hp1bp3
IQEC3_MOUSE	Q3TES0	IQ motif and SEC7 domain-containing protein 3	Iqsec3
GUAA_MOUSE	Q3THK7	GMP synthase [glutamine-hydrolyzing]	Gmps
H2AV_MOUSE	Q3THW5	Histone H2A.V	H2az2
RIC8A_MOUSE	Q3TIR3	Synembryn-A	Ric8a
SCRN3_MOUSE	Q3TMH2	Secernin-3	Scrn3
PSMD1_MOUSE	Q3TXS7	26S proteasome non-ATPase regulatory subunit 1	Psmd1
VGLU1_MOUSE	Q3TXX4	Vesicular glutamate transporter 1	Slc17a7
FUBP2_MOUSE	Q3U0V1	Far upstream element-binding protein 2	Khsrp
DDB1_MOUSE	Q3U1J4	DNA damage-binding protein 1	Ddb1
CMPK2_MOUSE	Q3U5Q7	UMP-CMP kinase 2, mitochondrial	Cmpk2
PDE4C_MOUSE	Q3UEI1	cAMP-specific 3',5'-cyclic phosphodiesterase 4C	Pde4c
EI3JA_MOUSE	Q3UGC7	Eukaryotic translation initiation factor 3 subunit J-A	Eif3j1
HDHD2_MOUSE	Q3UGR5	Haloacid dehalogenase-like hydrolase domain-containing protein 2	Hdhd2
SNX27_MOUSE	Q3UHD6	Sorting nexin-27	Snx27
AGAP2_MOUSE	Q3UHD9	Arf-GAP with GTPase, ANK repeat and PH domain-containing protein 2	Agap2
AAK1_MOUSE	Q3UHJ0	AP2-associated protein kinase 1	Aak1
CAMKV_MOUSE	Q3UHL1	CaM kinase-like vesicle-associated protein	Camkv
MCCB_MOUSE	Q3ULD5	Methylcrotonoyl-CoA carboxylase beta chain, mitochondrial	Mccc2
GPD1L_MOUSE	Q3ULJ0	Glycerol-3-phosphate dehydrogenase 1-like protein	Gpd1l
PP1R7_MOUSE	Q3UM45	Protein phosphatase 1 regulatory subunit 7	Ppp1r7
MCU_MOUSE	Q3UMR5	Calcium uniporter protein, mitochondrial	Mcu
GRIN1_MOUSE	Q3UNH4	G protein-regulated inducer of neurite outgrowth 1	Gprin1
SC31A_MOUSE	Q3UPL0	Protein transport protein Sec31A	Sec31a
ACSF3_MOUSE	Q3URE1	Acyl-CoA synthetase family member 3, mitochondrial	Acsf3
TBC24_MOUSE	Q3UUG6	TBC1 domain family member 24	Tbc1d24
THEM4_MOUSE	Q3UUI3	Acyl-coenzyme A thioesterase THEM4	Them4
VPS51_MOUSE	Q3UVL4	Vacuolar protein sorting-associated protein 51 homolog	Vps51
GRM5_MOUSE	Q3UVX5	Metabotropic glutamate receptor 5	Grm5
TBAL3_MOUSE	Q3UX10	Tubulin alpha chain-like 3	Tubal3
ADT4_MOUSE	Q3V132	ADP/ATP translocase 4	Slc25a31
ELMD1_MOUSE	Q3V1U8	ELMO domain-containing protein 1	Elmod1
C1TM_MOUSE	Q3V3R1	Monofunctional C1-tetrahydrofolate synthase, mitochondrial	Mthfd1l
SHAN3_MOUSE	Q4ACU6	SH3 and multiple ankyrin repeat domains protein 3	Shank3
OXR1_MOUSE	Q4KMM3	Oxidation resistance protein 1	Oxr1
UN13A_MOUSE	Q4KUS2	Protein unc-13 homolog A	Unc13a
DDX17_MOUSE	Q501J6	Probable ATP-dependent RNA helicase DDX17	Ddx17
LRC47_MOUSE	Q505F5	Leucine-rich repeat-containing protein 47	Lrrc47
S4A10_MOUSE	Q5DTL9	Sodium-driven chloride bicarbonate exchanger	Slc4a10
RHG01_MOUSE	Q5FWK3	Rho GTPase-activating protein 1	Arhgap1
VP13A_MOUSE	Q5H8C4	Vacuolar protein sorting-associated protein 13A	Vps13a
S2551_MOUSE	Q5HZI9	Solute carrier family 25 member 51	Slc25a51
CNRP1_MOUSE	Q5M8N0	CB1 cannabinoid receptor-interacting protein 1	Cnrip1
D39U1_MOUSE	Q5M8N4	Epimerase family protein SDR39U1	Sdr39u1
DIRA2_MOUSE	Q5PR73	GTP-binding protein Di-Ras2	Diras2
CYFP2_MOUSE	Q5SQX6	Cytoplasmic FMR1-interacting protein 2	Cyfip2
TM1L2_MOUSE	Q5SRX1	TOM1-like protein 2	Tom1l2
ABR_MOUSE	Q5SSL4	Active breakpoint cluster region-related protein	Abr
RHG44_MOUSE	Q5SSM3	Rho GTPase-activating protein 44	Arhgap44
RPGP2_MOUSE	Q5SVL6	Rap1 GTPase-activating protein 2	Rap1gap2
COPD_MOUSE	Q5XJY5	Coatomer subunit delta	Arcn1
ODO1_MOUSE	Q60597	2-oxoglutarate dehydrogenase, mitochondrial	Ogdh
MYL6_MOUSE	Q60605	Myosin light polypeptide 6	Myl6
ICAM5_MOUSE	Q60625	Intercellular adhesion molecule 5	Icam5
GRB2_MOUSE	Q60631	Growth factor receptor-bound protein 2	Grb2
FLOT2_MOUSE	Q60634	Flotillin-2	Flot2
HNRPD_MOUSE	Q60668	Heterogeneous nuclear ribonucleoprotein D0	Hnrnpd
PTPRN_MOUSE	Q60673	Receptor-type tyrosine-protein phosphatase-like N	Ptprn
PPP5_MOUSE	Q60676	Serine/threonine-protein phosphatase 5	Ppp5c
PSB6_MOUSE	Q60692	Proteasome subunit beta type-6	Psmb6
CSK21_MOUSE	Q60737	Casein kinase II subunit alpha	Csnk2a1
NACA_MOUSE	Q60817	Nascent polypeptide-associated complex subunit alpha	Naca
PPR1B_MOUSE	Q60829	Protein phosphatase 1 regulatory subunit 1B	Ppp1r1b
STIP1_MOUSE	Q60864	Stress-induced-phosphoprotein 1	Stip1
EP15R_MOUSE	Q60902	Epidermal growth factor receptor substrate 15-like 1	Eps15l1
VDAC2_MOUSE	Q60930	Voltage-dependent anion-selective channel protein 2	Vdac2
VDAC3_MOUSE	Q60931	Voltage-dependent anion-selective channel protein 3	Vdac3
VDAC1_MOUSE	Q60932	Voltage-dependent anion-selective channel protein 1	Vdac1
IMA5_MOUSE	Q60960	Importin subunit alpha-5	Kpna1
2A5G_MOUSE	Q60996	Serine/threonine-protein phosphatase 2A 56 kDa regulatory subunit gamma isoform	Ppp2r5c
GBB3_MOUSE	Q61011	Guanine nucleotide-binding protein G(I)/G(S)/G(T) subunit beta-3	Gnb3
GBG7_MOUSE	Q61016	Guanine nucleotide-binding protein G(I)/G(S)/G(O) subunit gamma-7	Gng7
ASNS_MOUSE	Q61024	Asparagine synthetase [glutamine-hydrolyzing]	Asns
ABCB7_MOUSE	Q61102	ATP-binding cassette sub-family B member 7, mitochondrial	Abcb7
ASTN1_MOUSE	Q61137	Astrotactin-1	Astn1
2A5E_MOUSE	Q61151	Serine/threonine-protein phosphatase 2A 56 kDa regulatory subunit epsilon isoform	Ppp2r5e
PRDX2_MOUSE	Q61171	Peroxiredoxin-2	Prdx2
PA1B2_MOUSE	Q61206	Platelet-activating factor acetylhydrolase IB subunit beta	Pafah1b2
SAP_MOUSE	Q61207	Prosaposin	Psap
CAC1E_MOUSE	Q61290	Voltage-dependent R-type calcium channel subunit alpha-1E	Cacna1e
CTNA2_MOUSE	Q61301	Catenin alpha-2	Ctnna2
HSP74_MOUSE	Q61316	Heat shock 70 kDa protein 4	Hspa4
CNTN2_MOUSE	Q61330	Contactin-2	Cntn2
PGCB_MOUSE	Q61361	Brevican core protein	Bcan
TCPW_MOUSE	Q61390	T-complex protein 1 subunit zeta-2	Cct6b
RASH_MOUSE	Q61411	GTPase HRas	Hras
PDE1A_MOUSE	Q61481	Calcium/calmodulin-dependent 3',5'-cyclic nucleotide phosphodiesterase 1A	Pde1a
CD166_MOUSE	Q61490	CD166 antigen	Alcam
AP180_MOUSE	Q61548	Clathrin coat assembly protein AP180	Snap91
FSCN1_MOUSE	Q61553	Fascin	Fscn1
GDIB_MOUSE	Q61598	Rab GDP dissociation inhibitor beta	Gdi2
PACN1_MOUSE	Q61644	Protein kinase C and casein kinase substrate in neurons protein 1	Pacsin1
DDX5_MOUSE	Q61656	Probable ATP-dependent RNA helicase DDX5	Ddx5
HS71A_MOUSE	Q61696	Heat shock 70 kDa protein 1A	Hspa1a
HS105_MOUSE	Q61699	Heat shock protein 105 kDa	Hsph1
CD47_MOUSE	Q61735	Leukocyte surface antigen CD47	Cd47
SERA_MOUSE	Q61753	D-3-phosphoglycerate dehydrogenase	Phgdh
KINH_MOUSE	Q61768	Kinesin-1 heavy chain	Kif5b
LASP1_MOUSE	Q61792	LIM and SH3 domain protein 1	Lasp1
RANT_MOUSE	Q61820	GTP-binding nuclear protein Ran, testis-specific isoform	Rasl2-9
MK10_MOUSE	Q61831	Mitogen-activated protein kinase 10	Mapk10
PZP_MOUSE	Q61838	Pregnancy zone protein	Pzp
MYH10_MOUSE	Q61879	Myosin-10	Myh10
MOG_MOUSE	Q61885	Myelin-oligodendrocyte glycoprotein	Mog
NPM_MOUSE	Q61937	Nucleophosmin	Npm1
PCBP2_MOUSE	Q61990	Poly(rC)-binding protein 2	Pcbp2
PEA15_MOUSE	Q62048	Astrocytic phosphoprotein PEA-15	Pea15
DDX3Y_MOUSE	Q62095	ATP-dependent RNA helicase DDX3Y	Ddx3y
DLG4_MOUSE	Q62108	Disks large homolog 4	Dlg4
DDX3X_MOUSE	Q62167	ATP-dependent RNA helicase DDX3X	Ddx3x
DPYL3_MOUSE	Q62188	Dihydropyrimidinase-related protein 3	Dpysl3
SCN9A_MOUSE	Q62205	Sodium channel protein type 9 subunit alpha	Scn9a
SPTB2_MOUSE	Q62261	Spectrin beta chain, non-erythrocytic 1	Sptbn1
SYPH_MOUSE	Q62277	Synaptophysin	Syp
TSN7_MOUSE	Q62283	Tetraspanin-7	Tspan7
TIF1B_MOUSE	Q62318	Transcription intermediary factor 1-beta	Trim28
TPD52_MOUSE	Q62393	Tumor protein D52	Tpd52
DBNL_MOUSE	Q62418	Drebrin-like protein	Dbnl
SH3G1_MOUSE	Q62419	Endophilin-A2	Sh3gl1
SH3G2_MOUSE	Q62420	Endophilin-A1	Sh3gl2
SH3G3_MOUSE	Q62421	Endophilin-A3	Sh3gl3
NDUA4_MOUSE	Q62425	Cytochrome c oxidase subunit NDUFA4	Ndufa4
NDRG1_MOUSE	Q62433	Protein NDRG1	Ndrg1
VAMP1_MOUSE	Q62442	Vesicle-associated membrane protein 1	Vamp1
VAT1_MOUSE	Q62465	Synaptic vesicle membrane protein VAT-1 homolog	Vat1
CANB1_MOUSE	Q63810	Calcineurin subunit B type 1	Ppp3r1
MK03_MOUSE	Q63844	Mitogen-activated protein kinase 3	Mapk3
OMGP_MOUSE	Q63912	Oligodendrocyte-myelin glycoprotein	Omg
MP2K2_MOUSE	Q63932	Dual specificity mitogen-activated protein kinase kinase 2	Map2k2
CRK_MOUSE	Q64010	Adapter molecule crk	Crk
HECAM_MOUSE	Q640R3	Hepatocyte cell adhesion molecule	Hepacam
SPRE_MOUSE	Q64105	Sepiapterin reductase	Spr
AOFA_MOUSE	Q64133	Amine oxidase [flavin-containing] A	Maoa
ARP3B_MOUSE	Q641P0	Actin-related protein 3B	Actr3b
SYN2_MOUSE	Q64332	Synapsin-2	Syn2
CH10_MOUSE	Q64433	10 kDa heat shock protein, mitochondrial	Hspe1
ATP4A_MOUSE	Q64436	Potassium-transporting ATPase alpha chain 1	Atp4a
G3PT_MOUSE	Q64467	Glyceraldehyde-3-phosphate dehydrogenase, testis-specific	Gapdhs
H2B1B_MOUSE	Q64475	Histone H2B type 1-B	H2bc3
H2B1H_MOUSE	Q64478	Histone H2B type 1-H	H2bc9
PTPRD_MOUSE	Q64487	Receptor-type tyrosine-protein phosphatase delta	Ptprd
GLPK_MOUSE	Q64516	Glycerol kinase	Gk
AT2A3_MOUSE	Q64518	Sarcoplasmic/endoplasmic reticulum calcium ATPase 3	Atp2a3
KGUA_MOUSE	Q64520	Guanylate kinase	Guk1
GPDM_MOUSE	Q64521	Glycerol-3-phosphate dehydrogenase, mitochondrial	Gpd2
H2A2C_MOUSE	Q64523	Histone H2A type 2-C	H2ac20
H2B2B_MOUSE	Q64525	Histone H2B type 2-B	Hist2h2bb
SPEE_MOUSE	Q64674	Spermidine synthase	Srm
VINC_MOUSE	Q64727	Vinculin	Vcl
EI3JB_MOUSE	Q66JS6	Eukaryotic translation initiation factor 3 subunit J-B	Eif3j2
CLH1_MOUSE	Q68FD5	Clathrin heavy chain 1	Cltc
GIT1_MOUSE	Q68FF6	ARF GTPase-activating protein GIT1	Git1
SAHH3_MOUSE	Q68FL4	Putative adenosylhomocysteinase 3	Ahcyl2
SYMC_MOUSE	Q68FL6	Methionine--tRNA ligase, cytoplasmic	Mars1
NLGN2_MOUSE	Q69ZK9	Neuroligin-2	Nlgn2
KAZRN_MOUSE	Q69ZS8	Kazrin	Kazn
UBP7_MOUSE	Q6A4J8	Ubiquitin carboxyl-terminal hydrolase 7	Usp7
H2A2A_MOUSE	Q6GSS7	Histone H2A type 2-A	Hist2h2aa1/2
CLCB_MOUSE	Q6IRU5	Clathrin light chain B	Cltb
DGKB_MOUSE	Q6NS52	Diacylglycerol kinase beta	Dgkb
RRAGB_MOUSE	Q6NTA4	Ras-related GTP-binding protein B	Rragb
DPP10_MOUSE	Q6NXK7	Inactive dipeptidyl peptidase 10	Dpp10
IF4G1_MOUSE	Q6NZJ6	Eukaryotic translation initiation factor 4 gamma 1	Eif4g1
2ABA_MOUSE	Q6P1F6	Serine/threonine-protein phosphatase 2A 55 kDa regulatory subunit B alpha isoform	Ppp2r2a
TNPO3_MOUSE	Q6P2B1	Transportin-3	Tnpo3
U520_MOUSE	Q6P4T2	U5 small nuclear ribonucleoprotein 200 kDa helicase	Snrnp200
UGGG1_MOUSE	Q6P5E4	UDP-glucose:glycoprotein glucosyltransferase 1	Uggt1
XPO1_MOUSE	Q6P5F9	Exportin-1	Xpo1
KCRS_MOUSE	Q6P8J7	Creatine kinase S-type, mitochondrial	Ckmt2
SNX6_MOUSE	Q6P8X1	Sorting nexin-6	Snx6
CSKI1_MOUSE	Q6P9K8	Caskin-1	Caskin1
MTSSL_MOUSE	Q6P9S0	MTSS1-like protein	Mtss2
LPPRC_MOUSE	Q6PB66	Leucine-rich PPR motif-containing protein, mitochondrial	Lrpprc
DC1L2_MOUSE	Q6PDL0	Cytoplasmic dynein 1 light intermediate chain 2	Dync1li2
MARE3_MOUSE	Q6PER3	Microtubule-associated protein RP/EB family member 3	Mapre3
EXOC8_MOUSE	Q6PGF7	Exocyst complex component 8	Exoc8
DCLK2_MOUSE	Q6PGN3	Serine/threonine-protein kinase DCLK2	Dclk2
ERC2_MOUSE	Q6PH08	ERC protein 2	Erc2
RAB35_MOUSE	Q6PHN9	Ras-related protein Rab-35	Rab35
CA2D2_MOUSE	Q6PHS9	Voltage-dependent calcium channel subunit alpha-2/delta-2	Cacna2d2
KCC2D_MOUSE	Q6PHZ2	Calcium/calmodulin-dependent protein kinase type II subunit delta	Camk2d
AT1A3_MOUSE	Q6PIC6	Sodium/potassium-transporting ATPase subunit alpha-3	Atp1a3
AT1A2_MOUSE	Q6PIE5	Sodium/potassium-transporting ATPase subunit alpha-2	Atp1a2
AT2B4_MOUSE	Q6Q477	Plasma membrane calcium-transporting ATPase 4	Atp2b4
GNAS1_MOUSE	Q6R0H7	Guanine nucleotide-binding protein G(s) subunit alpha isoforms XLas	Gnas1
NEB2_MOUSE	Q6R891	Neurabin-2	Ppp1r9b
PC4L1_MOUSE	Q6W8Q3	Purkinje cell protein 4-like protein 1	Pcp4l1
KCD12_MOUSE	Q6WVG3	BTB/POZ domain-containing protein KCTD12	Kctd12
CTL1_MOUSE	Q6X893	Choline transporter-like protein 1	Slc44a1
MTMR5_MOUSE	Q6ZPE2	Myotubularin-related protein 5	Sbf1
UBE2O_MOUSE	Q6ZPJ3	(E3-independent) E2 ubiquitin-conjugating enzyme UBE2O	Ube2o
PITM2_MOUSE	Q6ZPQ6	Membrane-associated phosphatidylinositol transfer protein 2	Pitpnm2
CAND1_MOUSE	Q6ZQ38	Cullin-associated NEDD8-dissociated protein 1	Cand1
SYNE1_MOUSE	Q6ZWR6	Nesprin-1	Syne1
RL35_MOUSE	Q6ZWV7	60S ribosomal protein L35	Rpl35
H2B1C_MOUSE	Q6ZWY9	Histone H2B type 1-C/E/G	H2bc4/6/8
TLN2_MOUSE	Q71LX4	Talin-2	Tln2
2AAA_MOUSE	Q76MZ3	Serine/threonine-protein phosphatase 2A 65 kDa regulatory subunit A alpha isoform	Ppp2r1a
SND1_MOUSE	Q78PY7	Staphylococcal nuclease domain-containing protein 1	Snd1
NP1L4_MOUSE	Q78ZA7	Nucleosome assembly protein 1-like 4	Nap1l4
MTCH2_MOUSE	Q791V5	Mitochondrial carrier homolog 2	Mtch2
PICAL_MOUSE	Q7M6Y3	Phosphatidylinositol-binding clathrin assembly protein	Picalm
CYFP1_MOUSE	Q7TMB8	Cytoplasmic FMR1-interacting protein 1	Cyfip1
NDUAC_MOUSE	Q7TMF3	NADH dehydrogenase [ubiquinone] 1 alpha subcomplex subunit 12	Ndufa12
HNRPQ_MOUSE	Q7TMK9	Heterogeneous nuclear ribonucleoprotein Q	Syncrip
TBB2A_MOUSE	Q7TMM9	Tubulin beta-2A chain	Tubb2a
HUWE1_MOUSE	Q7TMY8	E3 ubiquitin-protein ligase HUWE1	Huwe1
SMAP2_MOUSE	Q7TN29	Stromal membrane-associated protein 2	Smap2
2AAB_MOUSE	Q7TNP2	Serine/threonine-protein phosphatase 2A 65 kDa regulatory subunit A beta isoform	Ppp2r1b
ACTN1_MOUSE	Q7TPR4	Alpha-actinin-1	Actn1
KS6A6_MOUSE	Q7TPS0	Ribosomal protein S6 kinase alpha-6	Rps6ka6
TPPP_MOUSE	Q7TQD2	Tubulin polymerization-promoting protein	Tppp
AMPH_MOUSE	Q7TQF7	Amphiphysin	Amph
OTUB1_MOUSE	Q7TQI3	Ubiquitin thioesterase OTUB1	Otub1
MAP6_MOUSE	Q7TSJ2	Microtubule-associated protein 6	Map6
MRCKB_MOUSE	Q7TT50	Serine/threonine-protein kinase MRCK beta	Cdc42bpb
SAHH2_MOUSE	Q80SW1	Putative adenosylhomocysteinase 2	Ahcyl1
VAT1L_MOUSE	Q80TB8	Synaptic vesicle membrane protein VAT-1 homolog-like	Vat1l
LRRC7_MOUSE	Q80TE7	Leucine-rich repeat-containing protein 7	Lrrc7
CAPS1_MOUSE	Q80TJ1	Calcium-dependent secretion activator 1	Cadps
K1107_MOUSE	Q80TK0	Uncharacterized protein KIAA1107	Kiaa1107
PPM1E_MOUSE	Q80TL0	Protein phosphatase 1E	Ppm1e
PHF24_MOUSE	Q80TL4	PHD finger protein 24	Phf24
NISCH_MOUSE	Q80TM9	Nischarin	Nisch
CYLD_MOUSE	Q80TQ2	Ubiquitin carboxyl-terminal hydrolase CYLD	Cyld
BAIP3_MOUSE	Q80TT2	BAI1-associated protein 3	Baiap3
CLAP1_MOUSE	Q80TV8	CLIP-associating protein 1	Clasp1
AUXI_MOUSE	Q80TZ3	Putative tyrosine-protein phosphatase auxilin	Dnajc6
MADD_MOUSE	Q80U28	MAP kinase-activating death domain protein	Madd
PLXA4_MOUSE	Q80UG2	Plexin-A4	Plxna4
SEPT9_MOUSE	Q80UG5	Septin-9	Septin9
NAA15_MOUSE	Q80UM3	N-alpha-acetyltransferase 15, NatA auxiliary subunit	Naa15
FBX2_MOUSE	Q80UW2	F-box only protein 2	Fbxo2
FA98B_MOUSE	Q80VD1	Protein FAM98B	Fam98b
C2C2L_MOUSE	Q80X80	C2 domain-containing protein 2-like	C2cd2l
RRAGA_MOUSE	Q80X95	Ras-related GTP-binding protein A	Rraga
IF4G3_MOUSE	Q80XI3	Eukaryotic translation initiation factor 4 gamma 3	Eif4g3
PI42B_MOUSE	Q80XI4	Phosphatidylinositol 5-phosphate 4-kinase type-2 beta	Pip4k2b
BDH_MOUSE	Q80XN0	D-beta-hydroxybutyrate dehydrogenase, mitochondrial	Bdh1
GLRX5_MOUSE	Q80Y14	Glutaredoxin-related protein 5, mitochondrial	Glrx5
CNKR2_MOUSE	Q80YA9	Connector enhancer of kinase suppressor of ras 2	Cnksr2
BCAS1_MOUSE	Q80YN3	Breast carcinoma-amplified sequence 1 homolog	Bcas1
NEGR1_MOUSE	Q80Z24	Neuronal growth regulator 1	Negr1
SHAN2_MOUSE	Q80Z38	SH3 and multiple ankyrin repeat domains protein 2	Shank2
RAP2A_MOUSE	Q80ZJ1	Ras-related protein Rap-2a	Rap2a
NFASC_MOUSE	Q810U3	Neurofascin	Nfasc
NRCAM_MOUSE	Q810U4	Neuronal cell adhesion molecule	Nrcam
DLG1_MOUSE	Q811D0	Disks large homolog 1	Dlg1
ATPF1_MOUSE	Q811I0	ATP synthase mitochondrial F1 complex assembly factor 1	Atpaf1
SRGP3_MOUSE	Q812A2	SLIT-ROBO Rho GTPase-activating protein 3	Srgap3
EFTU_MOUSE	Q8BFR5	Elongation factor Tu, mitochondrial	Tufm
H2A3_MOUSE	Q8BFU2	Histone H2A type 3	H2aw
VGLU3_MOUSE	Q8BFU8	Vesicular glutamate transporter 3	Slc17a8
ACTBL_MOUSE	Q8BFZ3	Beta-actin-like protein 2	Actbl2
ROA3_MOUSE	Q8BG05	Heterogeneous nuclear ribonucleoprotein A3	Hnrnpa3
NECA1_MOUSE	Q8BG18	N-terminal EF-hand calcium-binding protein 1	Necab1
PSD11_MOUSE	Q8BG32	26S proteasome non-ATPase regulatory subunit 11	Psmd11
SV2B_MOUSE	Q8BG39	Synaptic vesicle glycoprotein 2B	Sv2b
IF4B_MOUSE	Q8BGD9	Eukaryotic translation initiation factor 4B	Eif4b
SAM50_MOUSE	Q8BGH2	Sorting and assembly machinery component 50 homolog	Samm50
ENPP6_MOUSE	Q8BGN3	Ectonucleotide pyrophosphatase/phosphodiesterase family member 6	Enpp6
SYAC_MOUSE	Q8BGQ7	Alanine--tRNA ligase, cytoplasmic	Aars1
PHIPL_MOUSE	Q8BGT8	Phytanoyl-CoA hydroxylase-interacting protein-like	Phyhipl
CCNY_MOUSE	Q8BGU5	Cyclin-Y	Ccny
HPCL4_MOUSE	Q8BGZ1	Hippocalcin-like protein 4	Hpcal4
PCKGM_MOUSE	Q8BH04	Phosphoenolpyruvate carboxykinase [GTP], mitochondrial	Pck2
COR2B_MOUSE	Q8BH44	Coronin-2B	Coro2b
CMC1_MOUSE	Q8BH59	Calcium-binding mitochondrial carrier protein Aralar1	Slc25a12
ATLA1_MOUSE	Q8BH66	Atlastin-1	Atl1
ECHM_MOUSE	Q8BH95	Enoyl-CoA hydratase, mitochondrial	Echs1
RB39A_MOUSE	Q8BHD0	Ras-related protein Rab-39A	Rab39a
ATCAY_MOUSE	Q8BHE3	Caytaxin	Atcay
GANAB_MOUSE	Q8BHN3	Neutral alpha-glucosidase AB	Ganab
FA49A_MOUSE	Q8BHZ0	Protein FAM49A	Cyria
CMTD1_MOUSE	Q8BIG7	Catechol O-methyltransferase domain-containing protein 1	Comtd1
SYIM_MOUSE	Q8BIJ6	Isoleucine--tRNA ligase, mitochondrial	Iars2
ANS1B_MOUSE	Q8BIZ1	Ankyrin repeat and sterile alpha motif domain-containing protein 1B	Anks1b
SGTA_MOUSE	Q8BJU0	Small glutamine-rich tetratricopeptide repeat-containing protein alpha	Sgta
PSMD5_MOUSE	Q8BJY1	26S proteasome non-ATPase regulatory subunit 5	Psmd5
NDUV3_MOUSE	Q8BK30	NADH dehydrogenase [ubiquinone] flavoprotein 3, mitochondrial	Ndufv3
KC1A_MOUSE	Q8BK63	Casein kinase I isoform alpha	Csnk1a1
AHSA1_MOUSE	Q8BK64	Activator of 90 kDa heat shock protein ATPase homolog 1	Ahsa1
IPO5_MOUSE	Q8BKC5	Importin-5	Ipo5
BAIP2_MOUSE	Q8BKX1	Brain-specific angiogenesis inhibitor 1-associated protein 2	Baiap2
ODPX_MOUSE	Q8BKZ9	Pyruvate dehydrogenase protein X component, mitochondrial	Pdhx
ABLM2_MOUSE	Q8BL65	Actin-binding LIM protein 2	Ablim2
VGLU2_MOUSE	Q8BLE7	Vesicular glutamate transporter 2	Slc17a6
NCEH1_MOUSE	Q8BLF1	Neutral cholesterol ester hydrolase 1	Nceh1
PLCX3_MOUSE	Q8BLJ3	PI-PLC X domain-containing protein 3	Plcxd3
LSAMP_MOUSE	Q8BLK3	Limbic system-associated membrane protein	Lsamp
CADM2_MOUSE	Q8BLQ9	Cell adhesion molecule 2	Cadm2
MAON_MOUSE	Q8BMF3	NADP-dependent malic enzyme, mitochondrial	Me3
ODP2_MOUSE	Q8BMF4	Dihydrolipoyllysine-residue acetyltransferase component of pyruvate dehydrogenase complex, mitochondrial	Dlat
RBGPR_MOUSE	Q8BMG7	Rab3 GTPase-activating protein non-catalytic subunit	Rab3gap2
SYLC_MOUSE	Q8BMJ2	Leucine--tRNA ligase, cytoplasmic	Lars1
ECHA_MOUSE	Q8BMS1	Trifunctional enzyme subunit alpha, mitochondrial	Hadha
ARMC6_MOUSE	Q8BNU0	Armadillo repeat-containing protein 6	Armc6
KBTBB_MOUSE	Q8BNW9	Kelch repeat and BTB domain-containing protein 11	Kbtbd11
SYNC_MOUSE	Q8BP47	Asparagine--tRNA ligase, cytoplasmic	NARS1
DMXL2_MOUSE	Q8BPN8	DmX-like protein 2	Dmxl2
RLGPB_MOUSE	Q8BQZ4	Ral GTPase-activating protein subunit beta	Ralgapb
F177A_MOUSE	Q8BR63	Protein FAM177A1	Fam177a1
CLAP2_MOUSE	Q8BRT1	CLIP-associating protein 2	Clasp2
ARF2_MOUSE	Q8BSL7	ADP-ribosylation factor 2	Arf2
LIPA2_MOUSE	Q8BSS9	Liprin-alpha-2	Ppfia2
FLNA_MOUSE	Q8BTM8	Filamin-A	Flna
HSDL1_MOUSE	Q8BTX9	Inactive hydroxysteroid dehydrogenase-like protein 1	Hsdl1
S4A7_MOUSE	Q8BTY2	Sodium bicarbonate cotransporter 3	Slc4a7
GMPPB_MOUSE	Q8BTZ7	Mannose-1-phosphate guanyltransferase beta	Gmppb
RAP2C_MOUSE	Q8BU31	Ras-related protein Rap-2c	Rap2c
SENP7_MOUSE	Q8BUH8	Sentrin-specific protease 7	Senp7
GEPH_MOUSE	Q8BUV3	Gephyrin	Gphn
VATH_MOUSE	Q8BVE3	V-type proton ATPase subunit H	Atp6v1h
DHPR_MOUSE	Q8BVI4	Dihydropteridine reductase	Qdpr
STX16_MOUSE	Q8BVI5	Syntaxin-16	Stx16
PPME1_MOUSE	Q8BVQ5	Protein phosphatase methylesterase 1	Ppme1
AOFB_MOUSE	Q8BW75	Amine oxidase [flavin-containing] B	Maob
SSDH_MOUSE	Q8BWF0	Succinate-semialdehyde dehydrogenase, mitochondrial	Aldh5a1
ACOT4_MOUSE	Q8BWN8	Acyl-coenzyme A thioesterase 4	Acot4
THIM_MOUSE	Q8BWT1	3-ketoacyl-CoA thiolase, mitochondrial	Acaa2
AGAP1_MOUSE	Q8BXK8	Arf-GAP with GTPase, ANK repeat and PH domain-containing protein 1	Agap1
TENR_MOUSE	Q8BYI9	Tenascin-R	Tnr
NLGN3_MOUSE	Q8BYM5	Neuroligin-3	Nlgn3
CAPS2_MOUSE	Q8BYR5	Calcium-dependent secretion activator 2	Cadps2
DYN3_MOUSE	Q8BZ98	Dynamin-3	Dnm3
TIGAR_MOUSE	Q8BZA9	Fructose-2,6-bisphosphatase TIGAR	Tigar
VP26B_MOUSE	Q8C0E2	Vacuolar protein sorting-associated protein 26B	Vps26b
ASGL1_MOUSE	Q8C0M9	Isoaspartyl peptidase/L-asparaginase	Asrgl1
SI1L1_MOUSE	Q8C0T5	Signal-induced proliferation-associated 1-like protein 1	Sipa1l1
CPNE1_MOUSE	Q8C166	Copine-1	Cpne1
PPCEL_MOUSE	Q8C167	Prolyl endopeptidase-like	Prepl
THOP1_MOUSE	Q8C1A5	Thimet oligopeptidase	Thop1
SEP11_MOUSE	Q8C1B7	Septin-11	Septin11
GP158_MOUSE	Q8C419	Probable G-protein coupled receptor 158	Gpr158
PEX5R_MOUSE	Q8C437	PEX5-related protein	Pex5l
HTR5B_MOUSE	Q8C547	HEAT repeat-containing protein 5B	Heatr5b
CLMN_MOUSE	Q8C5W0	Calmin	Clmn
SEP10_MOUSE	Q8C650	Septin-10	Septin10
VPS52_MOUSE	Q8C754	Vacuolar protein sorting-associated protein 52 homolog	Vps52
UBA3_MOUSE	Q8C878	NEDD8-activating enzyme E1 catalytic subunit	Uba3
SCAI_MOUSE	Q8C8N2	Protein SCAI	Scai
ANK2_MOUSE	Q8C8R3	Ankyrin-2	Ank2
PDE10_MOUSE	Q8CA95	cAMP and cAMP-inhibited cGMP 3',5'-cyclic phosphodiesterase 10A	Pde10a
PGM2L_MOUSE	Q8CAA7	Glucose 1,6-bisphosphate synthase	Pgm2l1
MIC60_MOUSE	Q8CAQ8	MICOS complex subunit Mic60	Immt
THIC_MOUSE	Q8CAY6	Acetyl-CoA acetyltransferase, cytosolic	Acat2
WDR37_MOUSE	Q8CBE3	WD repeat-containing protein 37	Wdr37
SYNPO_MOUSE	Q8CC35	Synaptopodin	Synpo
H2AW_MOUSE	Q8CCK0	Core histone macro-H2A.2	Macroh2a2
TXNL1_MOUSE	Q8CDN6	Thioredoxin-like protein 1	Txnl1
GBP5_MOUSE	Q8CFB4	Guanylate-binding protein 5	Gbp5
ARK72_MOUSE	Q8CG76	Aflatoxin B1 aldehyde reductase member 2	Akr7a2
PPM1F_MOUSE	Q8CGA0	Protein phosphatase 1F	Ppm1f
SYEP_MOUSE	Q8CGC7	Bifunctional glutamate/proline--tRNA ligase	Eprs1
LONM_MOUSE	Q8CGK3	Lon protease homolog, mitochondrial	Lonp1
GNAL_MOUSE	Q8CGK7	Guanine nucleotide-binding protein G(olf) subunit alpha	Gnal
H2B1K_MOUSE	Q8CGP1	Histone H2B type 1-K	H2bc12
H2B1P_MOUSE	Q8CGP2	Histone H2B type 1-P	Hist1h2bp
H2A1F_MOUSE	Q8CGP5	Histone H2A type 1-F	Hist1h2af
H2A1H_MOUSE	Q8CGP6	Histone H2A type 1-H	H2ac12
H2A1K_MOUSE	Q8CGP7	Histone H2A type 1-K	H2ac15
OGT1_MOUSE	Q8CGY8	UDP-N-acetylglucosamine--peptide N-acetylglucosaminyltransferase 110 kDa subunit	Ogt
SYNJ1_MOUSE	Q8CHC4	Synaptojanin-1	Synj1
RPGF2_MOUSE	Q8CHG7	Rap guanine nucleotide exchange factor 2	Rapgef2
SEPT8_MOUSE	Q8CHH9	Septin-8	Septin8
PGP_MOUSE	Q8CHP8	Glycerol-3-phosphate phosphatase	Pgp
AL4A1_MOUSE	Q8CHT0	Delta-1-pyrroline-5-carboxylate dehydrogenase, mitochondrial	Aldh4a1
NGEF_MOUSE	Q8CHT1	Ephexin-1	Ngef
BAG5_MOUSE	Q8CI32	BAG family molecular chaperone regulator 5	Bag5
VPS50_MOUSE	Q8CI71	Syndetin	Vps50
PYGB_MOUSE	Q8CI94	Glycogen phosphorylase, brain form	Pygb
FERM2_MOUSE	Q8CIB5	Fermitin family homolog 2	Fermt2
PAK2_MOUSE	Q8CIN4	Serine/threonine-protein kinase PAK 2	Pak2
ACAD9_MOUSE	Q8JZN5	Acyl-CoA dehydrogenase family member 9, mitochondrial	Acad9
LIN7A_MOUSE	Q8JZS0	Protein lin-7 homolog A	Lin7a
CPNE5_MOUSE	Q8JZW4	Copine-5	Cpne5
SCAM1_MOUSE	Q8K021	Secretory carrier-associated membrane protein 1	Scamp1
PHYIP_MOUSE	Q8K0S0	Phytanoyl-CoA hydroxylase-interacting protein	Phyhip
RTN1_MOUSE	Q8K0T0	Reticulon-1	Rtn1
HS12A_MOUSE	Q8K0U4	Heat shock 70 kDa protein 12A	Hspa12a
PDXK_MOUSE	Q8K183	Pyridoxal kinase	Pdxk
DNM1L_MOUSE	Q8K1M6	Dynamin-1-like protein	Dnm1l
COQ9_MOUSE	Q8K1Z0	Ubiquinone biosynthesis protein COQ9, mitochondrial	Coq9
ANLN_MOUSE	Q8K298	Actin-binding protein anillin	Anln
SDHA_MOUSE	Q8K2B3	Succinate dehydrogenase [ubiquinone] flavoprotein subunit, mitochondrial	Sdha
MATR3_MOUSE	Q8K310	Matrin-3	Matr3
ATAT_MOUSE	Q8K341	Alpha-tubulin N-acetyltransferase 1	Atat1
CBR3_MOUSE	Q8K354	Carbonyl reductase [NADPH] 3	Cbr3
RAB15_MOUSE	Q8K386	Ras-related protein Rab-15	Rab15
DP13A_MOUSE	Q8K3H0	DCC-interacting protein 13-alpha	Appl1
NDUS8_MOUSE	Q8K3J1	NADH dehydrogenase [ubiquinone] iron-sulfur protein 8, mitochondrial	Ndufs8
STXB5_MOUSE	Q8K400	Syntaxin-binding protein 5	Stxbp5
NNRE_MOUSE	Q8K4Z3	NAD(P)H-hydrate epimerase	Naxe
NAC2_MOUSE	Q8K596	Sodium/calcium exchanger 2	Slc8a2
HIBCH_MOUSE	Q8QZS1	3-hydroxyisobutyryl-CoA hydrolase, mitochondrial	Hibch
THIL_MOUSE	Q8QZT1	Acetyl-CoA acetyltransferase, mitochondrial	Acat1
ST32C_MOUSE	Q8QZV4	Serine/threonine-protein kinase 32C	Stk32c
MARE2_MOUSE	Q8R001	Microtubule-associated protein RP/EB family member 2	Mapre2
BLMH_MOUSE	Q8R016	Bleomycin hydrolase	Blmh
IP3KA_MOUSE	Q8R071	Inositol-trisphosphate 3-kinase A	Itpka
HNRPL_MOUSE	Q8R081	Heterogeneous nuclear ribonucleoprotein L	Hnrnpl
K0513_MOUSE	Q8R0A7	Uncharacterized protein KIAA0513	Kiaa0513
FAHD1_MOUSE	Q8R0F8	Acylpyruvase FAHD1, mitochondrial	Fahd1
IQEC1_MOUSE	Q8R0S2	IQ motif and SEC7 domain-containing protein 1	Iqsec1
CACB4_MOUSE	Q8R0S4	Voltage-dependent L-type calcium channel subunit beta-4	Cacnb4
AL1L1_MOUSE	Q8R0Y6	Cytosolic 10-formyltetrahydrofolate dehydrogenase	Aldh1l1
S2542_MOUSE	Q8R0Y8	Mitochondrial coenzyme A transporter SLC25A42	Slc25a42
FAD1_MOUSE	Q8R123	FAD synthase	Flad1
SCPDL_MOUSE	Q8R127	Saccharopine dehydrogenase-like oxidoreductase	Sccpdh
BPHL_MOUSE	Q8R164	Valacyclovir hydrolase	Bphl
SNG3_MOUSE	Q8R191	Synaptogyrin-3	Syngr3
H2AJ_MOUSE	Q8R1M2	Histone H2A.J	H2aj
DC1L1_MOUSE	Q8R1Q8	Cytoplasmic dynein 1 light intermediate chain 1	Dync1li1
CHMP7_MOUSE	Q8R1T1	Charged multivesicular body protein 7	Chmp7
FUCM_MOUSE	Q8R2K1	Fucose mutarotase	Fuom
PSPC1_MOUSE	Q8R326	Paraspeckle component 1	Pspc1
IGSF8_MOUSE	Q8R366	Immunoglobulin superfamily member 8	Igsf8
EXOC1_MOUSE	Q8R3S6	Exocyst complex component 1	Exoc1
SHLB2_MOUSE	Q8R3V5	Endophilin-B2	Sh3glb2
MIC13_MOUSE	Q8R404	MICOS complex subunit MIC13	Micos13
AT2A1_MOUSE	Q8R429	Sarcoplasmic/endoplasmic reticulum calcium ATPase 1	Atp2a1
CADM4_MOUSE	Q8R464	Cell adhesion molecule 4	Cadm4
SNP47_MOUSE	Q8R570	Synaptosomal-associated protein 47	Snap47
KPRB_MOUSE	Q8R574	Phosphoribosyl pyrophosphate synthase-associated protein 2	Prpsap2
ACTY_MOUSE	Q8R5C5	Beta-centractin	Actr1b
UBP15_MOUSE	Q8R5H1	Ubiquitin carboxyl-terminal hydrolase 15	Usp15
WASF1_MOUSE	Q8R5H6	Wiskott-Aldrich syndrome protein family member 1	Wasf1
CADM1_MOUSE	Q8R5M8	Cell adhesion molecule 1	Cadm1
CSN8_MOUSE	Q8VBV7	COP9 signalosome complex subunit 8	Cops8
REEP2_MOUSE	Q8VCD6	Receptor expression-enhancing protein 2	Reep2
AMPB_MOUSE	Q8VCT3	Aminopeptidase B	Rnpep
ACSF2_MOUSE	Q8VCW8	Acyl-CoA synthetase family member 2, mitochondrial	Acsf2
SGIP1_MOUSE	Q8VD37	SH3-containing GRB2-like protein 3-interacting protein 1	Sgip1
PI3R4_MOUSE	Q8VD65	Phosphoinositide 3-kinase regulatory subunit 4	Pik3r4
MYH9_MOUSE	Q8VDD5	Myosin-9	Myh9
NIT1_MOUSE	Q8VDK1	Nitrilase homolog 1	Nit1
PSMD2_MOUSE	Q8VDM4	26S proteasome non-ATPase regulatory subunit 2	Psmd2
AT1A1_MOUSE	Q8VDN2	Sodium/potassium-transporting ATPase subunit alpha-1	Atp1a1
SIR2_MOUSE	Q8VDQ8	NAD-dependent protein deacetylase sirtuin-2	Sirt2
DX39A_MOUSE	Q8VDW0	ATP-dependent RNA helicase DDX39A	Ddx39a
GD1L1_MOUSE	Q8VE33	Ganglioside-induced differentiation-associated protein 1-like 1	Gdap1l1
UBA5_MOUSE	Q8VE47	Ubiquitin-like modifier-activating enzyme 5	Uba5
ARL8A_MOUSE	Q8VEH3	ADP-ribosylation factor-like protein 8A	Arl8a
HNRPU_MOUSE	Q8VEK3	Heterogeneous nuclear ribonucleoprotein U	Hnrnpu
MPCP_MOUSE	Q8VEM8	Phosphate carrier protein, mitochondrial	Slc25a3
RBM39_MOUSE	Q8VH51	RNA-binding protein 39	Rbm39
AGAP3_MOUSE	Q8VHH5	Arf-GAP with GTPase, ANK repeat and PH domain-containing protein 3	Agap3
WASF3_MOUSE	Q8VHI6	Wiskott-Aldrich syndrome protein family member 3	Wasf3
CCG8_MOUSE	Q8VHW2	Voltage-dependent calcium channel gamma-8 subunit	Cacng8
IPO4_MOUSE	Q8VI75	Importin-4	Ipo4
SFPQ_MOUSE	Q8VIJ6	Splicing factor, proline- and glutamine-rich	Sfpq
BACH_MOUSE	Q91V12	Cytosolic acyl coenzyme A thioester hydrolase	Acot7
S12A5_MOUSE	Q91V14	Solute carrier family 12 member 5	Slc12a5
RAB14_MOUSE	Q91V41	Ras-related protein Rab-14	Rab14
SFXN3_MOUSE	Q91V61	Sideroflexin-3	Sfxn3
ISOC1_MOUSE	Q91V64	Isochorismatase domain-containing protein 1	Isoc1
ACLY_MOUSE	Q91V92	ATP-citrate synthase	Acly
IF4A3_MOUSE	Q91VC3	Eukaryotic initiation factor 4A-III	Eif4a3
NDUS1_MOUSE	Q91VD9	NADH-ubiquinone oxidoreductase 75 kDa subunit, mitochondrial	Ndufs1
S27A4_MOUSE	Q91VE0	Long-chain fatty acid transport protein 4	Slc27a4
RINI_MOUSE	Q91VI7	Ribonuclease inhibitor	Rnh1
RMXL1_MOUSE	Q91VM5	RNA binding motif protein, X-linked-like-1	Rbmxl1
IPYR2_MOUSE	Q91VM9	Inorganic pyrophosphatase 2, mitochondrial	Ppa2
MIC25_MOUSE	Q91VN4	MICOS complex subunit Mic25	Chchd6
ATPG_MOUSE	Q91VR2	ATP synthase subunit gamma, mitochondrial	Atp5f1c
DDX1_MOUSE	Q91VR5	ATP-dependent RNA helicase DDX1	Ddx1
SH3L3_MOUSE	Q91VW3	SH3 domain-binding glutamic acid-rich-like protein 3	Sh3bgrl3
TXND5_MOUSE	Q91W90	Thioredoxin domain-containing protein 5	Txndc5
HKDC1_MOUSE	Q91W97	Putative hexokinase HKDC1	Hkdc1
SETD3_MOUSE	Q91WC0	Histone-lysine N-methyltransferase setd3	Setd3
ACSL6_MOUSE	Q91WC3	Long-chain-fatty-acid--CoA ligase 6	Acsl6
NDUS2_MOUSE	Q91WD5	NADH dehydrogenase [ubiquinone] iron-sulfur protein 2, mitochondrial	Ndufs2
EIF3H_MOUSE	Q91WK2	Eukaryotic translation initiation factor 3 subunit H	Eif3h
CISD1_MOUSE	Q91WS0	CDGSH iron-sulfur domain-containing protein 1	Cisd1
HEMO_MOUSE	Q91X72	Hemopexin	Hpx
NCALD_MOUSE	Q91X97	Neurocalcin-delta	Ncald
DLG2_MOUSE	Q91XM9	Disks large homolog 2	Dlg2
GPX42_MOUSE	Q91XR9	Phospholipid hydroperoxide glutathione peroxidase, nuclear	Gpx42
PI42C_MOUSE	Q91XU3	Phosphatidylinositol 5-phosphate 4-kinase type-2 gamma	Pip4k2c
BASP1_MOUSE	Q91XV3	Brain acid soluble protein 1	Basp1
IPO9_MOUSE	Q91YE6	Importin-9	Ipo9
L2HDH_MOUSE	Q91YP0	L-2-hydroxyglutarate dehydrogenase, mitochondrial	L2hgdh
RPN1_MOUSE	Q91YQ5	Dolichyl-diphosphooligosaccharide--protein glycosyltransferase subunit 1	Rpn1
NDUV1_MOUSE	Q91YT0	NADH dehydrogenase [ubiquinone] flavoprotein 1, mitochondrial	Ndufv1
PTBP2_MOUSE	Q91Z31	Polypyrimidine tract-binding protein 2	Ptbp2
GRHPR_MOUSE	Q91Z53	Glyoxylate reductase/hydroxypyruvate reductase	Grhpr
BMP2K_MOUSE	Q91Z96	BMP-2-inducible protein kinase	Bmp2k
PCCA_MOUSE	Q91ZA3	Propionyl-CoA carboxylase alpha chain, mitochondrial	Pcca
UGPA_MOUSE	Q91ZJ5	UTP--glucose-1-phosphate uridylyltransferase	Ugp2
NECA2_MOUSE	Q91ZP9	N-terminal EF-hand calcium-binding protein 2	Necab2
RAB4B_MOUSE	Q91ZR1	Ras-related protein Rab-4B	Rab4b
LRP1_MOUSE	Q91ZX7	Prolow-density lipoprotein receptor-related protein 1	Lrp1
SYUB_MOUSE	Q91ZZ3	Beta-synuclein	Sncb
FPPS_MOUSE	Q920E5	Farnesyl pyrophosphate synthase	Fdps
WDR7_MOUSE	Q920I9	WD repeat-containing protein 7	Wdr7
SYT17_MOUSE	Q920M7	Synaptotagmin-17	Syt17
SYT12_MOUSE	Q920N7	Synaptotagmin-12	Syt12
KAD5_MOUSE	Q920P5	Adenylate kinase isoenzyme 5	Ak5
RAB31_MOUSE	Q921E2	Ras-related protein Rab-31	Rab31
TADBP_MOUSE	Q921F2	TAR DNA-binding protein 43	Tardbp
HNRLL_MOUSE	Q921F4	Heterogeneous nuclear ribonucleoprotein L-like	Hnrnpll
TRFE_MOUSE	Q921I1	Serotransferrin	Tf
SF3B3_MOUSE	Q921M3	Splicing factor 3B subunit 3	Sf3b3
FA49B_MOUSE	Q921M7	Protein FAM49B	Cyrib
RIN1_MOUSE	Q921Q7	Ras and Rab interactor 1	Rin1
SYDC_MOUSE	Q922B2	Aspartate--tRNA ligase, cytoplasmic	Dars1
C1TC_MOUSE	Q922D8	C-1-tetrahydrofolate synthase, cytoplasmic	Mthfd1
TBB6_MOUSE	Q922F4	Tubulin beta-6 chain	Tubb6
PDK3_MOUSE	Q922H2	[Pyruvate dehydrogenase (acetyl-transferring)] kinase isozyme 3, mitochondrial	Pdk3
TSN2_MOUSE	Q922J6	Tetraspanin-2	Tspan2
LRC59_MOUSE	Q922Q8	Leucine-rich repeat-containing protein 59	Lrrc59
PDIA6_MOUSE	Q922R8	Protein disulfide-isomerase A6	Pdia6
PDE2A_MOUSE	Q922S4	cGMP-dependent 3',5'-cyclic phosphodiesterase	Pde2a
KCC2G_MOUSE	Q923T9	Calcium/calmodulin-dependent protein kinase type II subunit gamma	Camk2g
MPI_MOUSE	Q924M7	Mannose-6-phosphate isomerase	Mpi
ATAD3_MOUSE	Q925I1	ATPase family AAA domain-containing protein 3	Atad3
SFXN5_MOUSE	Q925N0	Sideroflexin-5	Sfxn5
TALDO_MOUSE	Q93092	Transaldolase	Taldo1
ROAA_MOUSE	Q99020	Heterogeneous nuclear ribonucleoprotein A/B	Hnrnpab
MYO5A_MOUSE	Q99104	Unconventional myosin-Va	Myo5a
S14L2_MOUSE	Q99J08	SEC14-like protein 2	Sec14l2
NRBP_MOUSE	Q99J45	Nuclear receptor-binding protein	Nrbp1
PSIP1_MOUSE	Q99JF8	PC4 and SFRS1-interacting protein	Psip1
RAP1B_MOUSE	Q99JI6	Ras-related protein Rap-1b	Rap1b
SFXN1_MOUSE	Q99JR1	Sideroflexin-1	Sfxn1
ACY1_MOUSE	Q99JW2	Aminoacylase-1	Acy1
ECHB_MOUSE	Q99JY0	Trifunctional enzyme subunit beta, mitochondrial	Hadhb
ARP3_MOUSE	Q99JY9	Actin-related protein 3	Actr3
UBP11_MOUSE	Q99K46	Ubiquitin carboxyl-terminal hydrolase 11	Usp11
NONO_MOUSE	Q99K48	Non-POU domain-containing octamer-binding protein	Nono
PLST_MOUSE	Q99K51	Plastin-3	Pls3
SERC_MOUSE	Q99K85	Phosphoserine aminotransferase	Psat1
GLO2_MOUSE	Q99KB8	Hydroxyacylglutathione hydrolase, mitochondrial	Hagh
MAOM_MOUSE	Q99KE1	NAD-dependent malic enzyme, mitochondrial	Me2
STK24_MOUSE	Q99KH8	Serine/threonine-protein kinase 24	Stk24
ACON_MOUSE	Q99KI0	Aconitate hydratase, mitochondrial	Aco2
DCTN2_MOUSE	Q99KJ8	Dynactin subunit 2	Dctn2
NEUA_MOUSE	Q99KK2	N-acylneuraminate cytidylyltransferase	Cmas
DPP3_MOUSE	Q99KK7	Dipeptidyl peptidase 3	Dpp3
PRP19_MOUSE	Q99KP6	Pre-mRNA-processing factor 19	Prpf19
MLF2_MOUSE	Q99KX1	Myeloid leukemia factor 2	Mlf2
3HIDH_MOUSE	Q99L13	3-hydroxyisobutyrate dehydrogenase, mitochondrial	Hibadh
F10A1_MOUSE	Q99L47	Hsc70-interacting protein	St13
NDUAA_MOUSE	Q99LC3	NADH dehydrogenase [ubiquinone] 1 alpha subcomplex subunit 10, mitochondrial	Ndufa10
ETFA_MOUSE	Q99LC5	Electron transfer flavoprotein subunit alpha, mitochondrial	Etfa
EI2BA_MOUSE	Q99LC8	Translation initiation factor eIF-2B subunit alpha	Eif2b1
RTCB_MOUSE	Q99LF4	tRNA-splicing ligase RtcB homolog	Rtcb
TNPO2_MOUSE	Q99LG2	Transportin-2	Tnpo2
HGS_MOUSE	Q99LI8	Hepatocyte growth factor-regulated tyrosine kinase substrate	Hgs
ABD12_MOUSE	Q99LR1	Monoacylglycerol lipase ABHD12	Abhd12
DPY30_MOUSE	Q99LT0	Protein dpy-30 homolog	Dpy30
PARK7_MOUSE	Q99LX0	Protein deglycase DJ-1	Park7
NDUS5_MOUSE	Q99LY9	NADH dehydrogenase [ubiquinone] iron-sulfur protein 5	Ndufs5
DNJA3_MOUSE	Q99M87	DnaJ homolog subfamily A member 3, mitochondrial	Dnaja3
PCCB_MOUSE	Q99MN9	Propionyl-CoA carboxylase beta chain, mitochondrial	Pccb
MCCA_MOUSE	Q99MR8	Methylcrotonoyl-CoA carboxylase subunit alpha, mitochondrial	Mccc1
CADM3_MOUSE	Q99N28	Cell adhesion molecule 3	Cadm3
ACS2L_MOUSE	Q99NB1	Acetyl-coenzyme A synthetase 2-like, mitochondrial	Acss1
SF3B1_MOUSE	Q99NB9	Splicing factor 3B subunit 1	Sf3b1
RB27B_MOUSE	Q99P58	Ras-related protein Rab-27B	Rab27b
RTN4_MOUSE	Q99P72	Reticulon-4	Rtn4
NTRI_MOUSE	Q99PJ0	Neurotrimin	Ntm
GDIR1_MOUSE	Q99PT1	Rho GDP-dissociation inhibitor 1	Arhgdia
ACBG1_MOUSE	Q99PU5	Long-chain-fatty-acid--CoA ligase ACSBG1	Acsbg1
NDUA5_MOUSE	Q9CPP6	NADH dehydrogenase [ubiquinone] 1 alpha subcomplex subunit 5	Ndufa5
TOM22_MOUSE	Q9CPQ3	Mitochondrial import receptor subunit TOM22 homolog	Tomm22
ATP5L_MOUSE	Q9CPQ8	ATP synthase subunit g, mitochondrial	Atp5mg
LGUL_MOUSE	Q9CPU0	Lactoylglutathione lyase	Glo1
MGST3_MOUSE	Q9CPU4	Microsomal glutathione S-transferase 3	Mgst3
GLOD4_MOUSE	Q9CPV4	Glyoxalase domain-containing protein 4	Glod4
CNTP2_MOUSE	Q9CPW0	Contactin-associated protein-like 2	Cntnap2
AMPL_MOUSE	Q9CPY7	Cytosol aminopeptidase	Lap3
6PGL_MOUSE	Q9CQ60	6-phosphogluconolactonase	Pgls
MTAP_MOUSE	Q9CQ65	S-methyl-5'-thioadenosine phosphorylase	Mtap
QCR8_MOUSE	Q9CQ69	Cytochrome b-c1 complex subunit 8	Uqcrq
CUTA_MOUSE	Q9CQ89	Protein CutA	Cuta
FIS1_MOUSE	Q9CQ92	Mitochondrial fission 1 protein	Fis1
SDHB_MOUSE	Q9CQA3	Succinate dehydrogenase [ubiquinone] iron-sulfur subunit, mitochondrial	Sdhb
NDUB4_MOUSE	Q9CQC7	NADH dehydrogenase [ubiquinone] 1 beta subcomplex subunit 4	Ndufb4
RAB5A_MOUSE	Q9CQD1	Ras-related protein Rab-5A	Rab5a
CN166_MOUSE	Q9CQE8	UPF0568 protein C14orf166 homolog	RTRAF
NDUB5_MOUSE	Q9CQH3	NADH dehydrogenase [ubiquinone] 1 beta subcomplex subunit 5, mitochondrial	Ndufb5
COTL1_MOUSE	Q9CQI6	Coactosin-like protein	Cotl1
AT5F1_MOUSE	Q9CQQ7	ATP synthase F(0) complex subunit B1, mitochondrial	Atp5pb
ACO13_MOUSE	Q9CQR4	Acyl-coenzyme A thioesterase 13	Acot13
S2546_MOUSE	Q9CQS4	Solute carrier family 25 member 46	Slc25a46
1433B_MOUSE	Q9CQV8	14-3-3 protein beta/alpha	Ywhab
YKT6_MOUSE	Q9CQW1	Synaptobrevin homolog YKT6	Ykt6
ARL8B_MOUSE	Q9CQW2	ADP-ribosylation factor-like protein 8B	Arl8b
RT36_MOUSE	Q9CQX8	28S ribosomal protein S36, mitochondrial	Mrps36
NDUA6_MOUSE	Q9CQZ5	NADH dehydrogenase [ubiquinone] 1 alpha subcomplex subunit 6	Ndufa6
PPID_MOUSE	Q9CR16	Peptidyl-prolyl cis-trans isomerase D	Ppid
VATG1_MOUSE	Q9CR51	V-type proton ATPase subunit G 1	Atp6v1g1
RL14_MOUSE	Q9CR57	60S ribosomal protein L14	Rpl14
M2OM_MOUSE	Q9CR62	Mitochondrial 2-oxoglutarate/malate carrier protein	Slc25a11
UCRI_MOUSE	Q9CR68	Cytochrome b-c1 complex subunit Rieske, mitochondrial	Uqcrfs1
NECP1_MOUSE	Q9CR95	Adaptin ear-binding coat-associated protein 1	Necap1
MIC19_MOUSE	Q9CRB9	MICOS complex subunit Mic19	Chchd3
MICU3_MOUSE	Q9CTY5	Calcium uptake protein 3, mitochondrial	Micu3
ARPC2_MOUSE	Q9CVB6	Actin-related protein 2/3 complex subunit 2	Arpc2
TBB2B_MOUSE	Q9CWF2	Tubulin beta-2B chain	Tubb2b
PUR9_MOUSE	Q9CWJ9	Bifunctional purine biosynthesis protein PURH	Atic
SNX2_MOUSE	Q9CWK8	Sorting nexin-2	Snx2
DDAH1_MOUSE	Q9CWS0	N(G),N(G)-dimethylarginine dimethylaminohydrolase 1	Ddah1
SNAG_MOUSE	Q9CWZ7	Gamma-soluble NSF attachment protein	Napg
SGT1_MOUSE	Q9CX34	Protein SGT1 homolog	Sugt1
PSMD8_MOUSE	Q9CX56	26S proteasome non-ATPase regulatory subunit 8	Psmd8
ROA0_MOUSE	Q9CX86	Heterogeneous nuclear ribonucleoprotein A0	Hnrnpa0
CENPV_MOUSE	Q9CXS4	Centromere protein V	Cenpv
ILF2_MOUSE	Q9CXY6	Interleukin enhancer-binding factor 2	Ilf2
NDUS4_MOUSE	Q9CXZ1	NADH dehydrogenase [ubiquinone] iron-sulfur protein 4, mitochondrial	Ndufs4
CHTOP_MOUSE	Q9CY57	Chromatin target of PRMT1 protein	Chtop
BIEA_MOUSE	Q9CY64	Biliverdin reductase A	Blvra
TOM34_MOUSE	Q9CYG7	Mitochondrial import receptor subunit TOM34	Tomm34
F213A_MOUSE	Q9CYH2	Redox-regulatory protein FAM213A	Prxl2a
CAP2_MOUSE	Q9CYT6	Adenylyl cyclase-associated protein 2	Cap2
CSN7A_MOUSE	Q9CZ04	COP9 signalosome complex subunit 7a	Cops7a
QCR1_MOUSE	Q9CZ13	Cytochrome b-c1 complex subunit 1, mitochondrial	Uqcrc1
OLA1_MOUSE	Q9CZ30	Obg-like ATPase 1	Ola1
NNRD_MOUSE	Q9CZ42	ATP-dependent (S)-NAD(P)H-hydrate dehydratase	Naxd
NSF1C_MOUSE	Q9CZ44	NSFL1 cofactor p47	Nsfl1c
NDE1_MOUSE	Q9CZA6	Nuclear distribution protein nudE homolog 1	Nde1
SCRN1_MOUSE	Q9CZC8	Secernin-1	Scrn1
SYG_MOUSE	Q9CZD3	Glycine--tRNA ligase	Gars1
HS12B_MOUSE	Q9CZJ2	Heat shock 70 kDa protein 12B	Hspa12b
BCS1_MOUSE	Q9CZP5	Mitochondrial chaperone BCS1	Bcs1l
AL1B1_MOUSE	Q9CZS1	Aldehyde dehydrogenase X, mitochondrial	Aldh1b1
RAB3B_MOUSE	Q9CZT8	Ras-related protein Rab-3B	Rab3b
CISY_MOUSE	Q9CZU6	Citrate synthase, mitochondrial	Cs
TOM70_MOUSE	Q9CZW5	Mitochondrial import receptor subunit TOM70	Tomm70
ELP3_MOUSE	Q9CZX0	Elongator complex protein 3	Elp3
UB2V1_MOUSE	Q9CZY3	Ubiquitin-conjugating enzyme E2 variant 1	Ube2v1
MPC2_MOUSE	Q9D023	Mitochondrial pyruvate carrier 2	Mpc2
ODPB_MOUSE	Q9D051	Pyruvate dehydrogenase E1 component subunit beta, mitochondrial	Pdhb
MMS19_MOUSE	Q9D071	MMS19 nucleotide excision repair protein homolog	Mms19
HNRPM_MOUSE	Q9D0E1	Heterogeneous nuclear ribonucleoprotein M	Hnrnpm
PGM1_MOUSE	Q9D0F9	Phosphoglucomutase-1	Pgm1
SYRC_MOUSE	Q9D0I9	Arginine--tRNA ligase, cytoplasmic	Rars1
ARL2_MOUSE	Q9D0J4	ADP-ribosylation factor-like protein 2	Arl2
PTMS_MOUSE	Q9D0J8	Parathymosin	Ptms
SCOT1_MOUSE	Q9D0K2	Succinyl-CoA:3-ketoacid coenzyme A transferase 1, mitochondrial	Oxct1
ADCK1_MOUSE	Q9D0L4	Uncharacterized aarF domain-containing protein kinase 1	Adck1
ARM10_MOUSE	Q9D0L7	Armadillo repeat-containing protein 10	Armc10
KPRA_MOUSE	Q9D0M1	Phosphoribosyl pyrophosphate synthase-associated protein 1	Prpsap1
CY1_MOUSE	Q9D0M3	Cytochrome c1, heme protein, mitochondrial	Cyc1
DYL2_MOUSE	Q9D0M5	Dynein light chain 2, cytoplasmic	Dynll2
HINT2_MOUSE	Q9D0S9	Histidine triad nucleotide-binding protein 2, mitochondrial	Hint2
ES1_MOUSE	Q9D172	ES1 protein homolog, mitochondrial	Gatd3a
CNDP2_MOUSE	Q9D1A2	Cytosolic non-specific dipeptidase	Cndp2
TBCB_MOUSE	Q9D1E6	Tubulin-folding cofactor B	Tbcb
RAB1B_MOUSE	Q9D1G1	Ras-related protein Rab-1B	Rab1b
VATF_MOUSE	Q9D1K2	V-type proton ATPase subunit F	Atp6v1f
CHRD1_MOUSE	Q9D1P4	Cysteine and histidine-rich domain-containing protein 1	Chordc1
LIGO1_MOUSE	Q9D1T0	Leucine-rich repeat and immunoglobulin-like domain-containing nogo receptor-interacting protein 1	Lingo1
ODO2_MOUSE	Q9D2G2	Dihydrolipoyllysine-residue succinyltransferase component of 2-oxoglutarate dehydrogenase complex, mitochondrial	Dlst
PPAC_MOUSE	Q9D358	Low molecular weight phosphotyrosine protein phosphatase	Acp1
RUFY3_MOUSE	Q9D394	Protein RUFY3	Rufy3
TTYH1_MOUSE	Q9D3A9	Protein tweety homolog 1	Ttyh1
ATPD_MOUSE	Q9D3D9	ATP synthase subunit delta, mitochondrial	Atp5f1d
EXOC2_MOUSE	Q9D4H1	Exocyst complex component 2	Exoc2
ATAD1_MOUSE	Q9D5T0	ATPase family AAA domain-containing protein 1	Atad1
CUL5_MOUSE	Q9D5V5	Cullin-5	Cul5
TBB4A_MOUSE	Q9D6F9	Tubulin beta-4A chain	Tubb4a
NDUV2_MOUSE	Q9D6J6	NADH dehydrogenase [ubiquinone] flavoprotein 2, mitochondrial	Ndufv2
SYJ2B_MOUSE	Q9D6K5	Synaptojanin-2-binding protein	Synj2bp
GHC1_MOUSE	Q9D6M3	Mitochondrial glutamate carrier 1	Slc25a22
NC2A_MOUSE	Q9D6N5	Dr1-associated corepressor	Drap1
IDH3A_MOUSE	Q9D6R2	Isocitrate dehydrogenase [NAD] subunit alpha, mitochondrial	Idh3a
NOP56_MOUSE	Q9D6Z1	Nucleolar protein 56	Nop56
PRPS1_MOUSE	Q9D7G0	Ribose-phosphate pyrophosphokinase 1	Prps1
RTCA_MOUSE	Q9D7H3	RNA 3'-terminal phosphate cyclase	RtcA
DUS3_MOUSE	Q9D7X3	Dual specificity protein phosphatase 3	Dusp3
IPYR_MOUSE	Q9D819	Inorganic pyrophosphatase	Ppa1
QCR7_MOUSE	Q9D855	Cytochrome b-c1 complex subunit 7	Uqcrb
ITPA_MOUSE	Q9D892	Inosine triphosphate pyrophosphatase	Itpa
ARP5L_MOUSE	Q9D898	Actin-related protein 2/3 complex subunit 5-like protein	Arpc5l
CHM4B_MOUSE	Q9D8B3	Charged multivesicular body protein 4b	Chmp4b
NDUAB_MOUSE	Q9D8B4	NADH dehydrogenase [ubiquinone] 1 alpha subcomplex subunit 11	Ndufa11
RL4_MOUSE	Q9D8E6	60S ribosomal protein L4	Rpl4
EF1G_MOUSE	Q9D8N0	Elongation factor 1-gamma	Eef1g
PSD12_MOUSE	Q9D8W5	26S proteasome non-ATPase regulatory subunit 12	Psmd12
OCAD2_MOUSE	Q9D8W7	OCIA domain-containing protein 2	Ociad2
MGDP1_MOUSE	Q9D967	Magnesium-dependent phosphatase 1	Mdp1
SEP14_MOUSE	Q9DA97	Septin-14	2021-09-14
GBG12_MOUSE	Q9DAS9	Guanine nucleotide-binding protein G(I)/G(S)/G(O) subunit gamma-12	Gng12
SNAA_MOUSE	Q9DB05	Alpha-soluble NSF attachment protein	Napa
ATPO_MOUSE	Q9DB20	ATP synthase subunit O, mitochondrial	Atp5po
MCTS1_MOUSE	Q9DB27	Malignant T-cell-amplified sequence 1	Mcts1
GHC2_MOUSE	Q9DB41	Mitochondrial glutamate carrier 2	Slc25a18
BTBDH_MOUSE	Q9DB72	BTB/POZ domain-containing protein 17	Btbd17
QCR2_MOUSE	Q9DB77	Cytochrome b-c1 complex subunit 2, mitochondrial	Uqcrc2
DHDH_MOUSE	Q9DBB8	Trans-1,2-dihydrobenzene-1,2-diol dehydrogenase	Dhdh
KAP0_MOUSE	Q9DBC7	cAMP-dependent protein kinase type I-alpha regulatory subunit	Prkar1a
ALG2_MOUSE	Q9DBE8	Alpha-1,3/1,6-mannosyltransferase ALG2	Alg2
AL7A1_MOUSE	Q9DBF1	Alpha-aminoadipic semialdehyde dehydrogenase	Aldh7a1
AP2B1_MOUSE	Q9DBG3	AP-2 complex subunit beta	Ap2b1
RPN2_MOUSE	Q9DBG6	Dolichyl-diphosphooligosaccharide--protein glycosyltransferase subunit 2	Rpn2
PGAM1_MOUSE	Q9DBJ1	Phosphoglycerate mutase 1	Pgam1
ACDSB_MOUSE	Q9DBL1	Short/branched chain specific acyl-CoA dehydrogenase, mitochondrial	Acadsb
KCY_MOUSE	Q9DBP5	UMP-CMP kinase	Cmpk1
TPRGL_MOUSE	Q9DBS2	Tumor protein p63-regulated gene 1-like protein	Tprg1l
LNEBL_MOUSE	Q9DC07	LIM zinc-binding domain-containing Nebulette	Nebl
GNAI3_MOUSE	Q9DC51	Guanine nucleotide-binding protein G(k) subunit alpha	Gnai3
NDUA9_MOUSE	Q9DC69	NADH dehydrogenase [ubiquinone] 1 alpha subcomplex subunit 9, mitochondrial	Ndufa9
NDUS7_MOUSE	Q9DC70	NADH dehydrogenase [ubiquinone] iron-sulfur protein 7, mitochondrial	Ndufs7
6PGD_MOUSE	Q9DCD0	6-phosphogluconate dehydrogenase, decarboxylating	Pgd
NDUA8_MOUSE	Q9DCJ5	NADH dehydrogenase [ubiquinone] 1 alpha subcomplex subunit 8	Ndufa8
PUR6_MOUSE	Q9DCL9	Multifunctional protein ADE2	Paics
NB5R3_MOUSE	Q9DCN2	NADH-cytochrome b5 reductase 3	Cyb5r3
AP3S1_MOUSE	Q9DCR2	AP-3 complex subunit sigma-1	Ap3s1
MECR_MOUSE	Q9DCS3	Trans-2-enoyl-CoA reductase, mitochondrial	Mecr
NDUBA_MOUSE	Q9DCS9	NADH dehydrogenase [ubiquinone] 1 beta subcomplex subunit 10	Ndufb10
NDUS3_MOUSE	Q9DCT2	NADH dehydrogenase [ubiquinone] iron-sulfur protein 3, mitochondrial	Ndufs3
CRIP2_MOUSE	Q9DCT8	Cysteine-rich protein 2	Crip2
ETFB_MOUSE	Q9DCW4	Electron transfer flavoprotein subunit beta	Etfb
ATP5H_MOUSE	Q9DCX2	ATP synthase subunit d, mitochondrial	Atp5pd
GMPR1_MOUSE	Q9DCZ1	GMP reductase 1	Gmpr
MIC26_MOUSE	Q9DCZ4	MICOS complex subunit Mic26	Apoo
DTD1_MOUSE	Q9DD18	D-tyrosyl-tRNA(Tyr) deacylase 1	Dtd1
SAC1_MOUSE	Q9EP69	Phosphatidylinositide phosphatase SAC1	Sacm1l
LACTB_MOUSE	Q9EP89	Serine beta-lactamase-like protein LACTB, mitochondrial	Lactb
XPO7_MOUSE	Q9EPK7	Exportin-7	Xpo7
IPO7_MOUSE	Q9EPL8	Importin-7	Ipo7
NBEA_MOUSE	Q9EPN1	Neurobeachin	Nbea
INP4A_MOUSE	Q9EPW0	Type I inositol 3,4-bisphosphate 4-phosphatase	Inpp4a
MMSA_MOUSE	Q9EQ20	Methylmalonate-semialdehyde dehydrogenase [acylating], mitochondrial	Aldh6a1
NIF3L_MOUSE	Q9EQ80	NIF3-like protein 1	Nif3l1
DPYL5_MOUSE	Q9EQF6	Dihydropyrimidinase-related protein 5	Dpysl5
VPS35_MOUSE	Q9EQH3	Vacuolar protein sorting-associated protein 35	Vps35
OGA_MOUSE	Q9EQQ9	Protein O-GlcNAcase	Oga
SET_MOUSE	Q9EQU5	Protein SET	Set
RPGF4_MOUSE	Q9EQZ6	Rap guanine nucleotide exchange factor 4	Rapgef4
SCN4A_MOUSE	Q9ER60	Sodium channel protein type 4 subunit alpha	Scn4a
TBB3_MOUSE	Q9ERD7	Tubulin beta-3 chain	Tubb3
RB27A_MOUSE	Q9ERI2	Ras-related protein Rab-27A	Rab27a
XPO2_MOUSE	Q9ERK4	Exportin-2	Cse1l
NDEL1_MOUSE	Q9ERR1	Nuclear distribution protein nudE-like 1	Ndel1
NDUAD_MOUSE	Q9ERS2	NADH dehydrogenase [ubiquinone] 1 alpha subcomplex subunit 13	Ndufa13
ARHG7_MOUSE	Q9ES28	Rho guanine nucleotide exchange factor 7	Arhgef7
RTN3_MOUSE	Q9ES97	Reticulon-3	Rtn3
TRIM2_MOUSE	Q9ESN6	Tripartite motif-containing protein 2	Trim2
AGK_MOUSE	Q9ESW4	Acylglycerol kinase, mitochondrial	Agk
PYGL_MOUSE	Q9ET01	Glycogen phosphorylase, liver form	Pygl
IVD_MOUSE	Q9JHI5	Isovaleryl-CoA dehydrogenase, mitochondrial	Ivd
PGTA_MOUSE	Q9JHK4	Geranylgeranyl transferase type-2 subunit alpha	Rabggta
DYHC1_MOUSE	Q9JHU4	Cytoplasmic dynein 1 heavy chain 1	Dync1h1
INO1_MOUSE	Q9JHU9	Inositol-3-phosphate synthase 1	Isyna1
NIT2_MOUSE	Q9JHW2	Omega-amidase NIT2	Nit2
NUDT3_MOUSE	Q9JI46	Diphosphoinositol polyphosphate phosphohydrolase 1	Nudt3
ACTN2_MOUSE	Q9JI91	Alpha-actinin-2	Actn2
LGI1_MOUSE	Q9JIA1	Leucine-rich glioma-inactivated protein 1	Lgi1
SPHK2_MOUSE	Q9JIA7	Sphingosine kinase 2	Sphk2
AK1A1_MOUSE	Q9JII6	Alcohol dehydrogenase [NADP(+)]	Akr1a1
SV2A_MOUSE	Q9JIS5	Synaptic vesicle glycoprotein 2A	Sv2a
LANC2_MOUSE	Q9JJK2	LanC-like protein 2	Lancl2
SH3L1_MOUSE	Q9JJU8	SH3 domain-binding glutamic acid-rich-like protein	Sh3bgrl
PROF2_MOUSE	Q9JJV2	Profilin-2	Pfn2
NSMA2_MOUSE	Q9JJY3	Sphingomyelin phosphodiesterase 3	Smpd3
UCHL3_MOUSE	Q9JKB1	Ubiquitin carboxyl-terminal hydrolase isozyme L3	Uchl3
CEND_MOUSE	Q9JKC6	Cell cycle exit and neuronal differentiation protein 1	Cend1
TMOD2_MOUSE	Q9JKK7	Tropomodulin-2	Tmod2
HYOU1_MOUSE	Q9JKR6	Hypoxia up-regulated protein 1	Hyou1
MPP6_MOUSE	Q9JLB0	MAGUK p55 subfamily member 6	Mpp6
DCLK1_MOUSE	Q9JLM8	Serine/threonine-protein kinase DCLK1	Dclk1
MTOR_MOUSE	Q9JLN9	Serine/threonine-protein kinase mTOR	Mtor
CUL3_MOUSE	Q9JLV5	Cullin-3	Cul3
AUHM_MOUSE	Q9JLZ3	Methylglutaconyl-CoA hydratase, mitochondrial	Auh
NT5C_MOUSE	Q9JM14	5'(3')-deoxyribonucleotidase, cytosolic type	Nt5c
ARPC3_MOUSE	Q9JM76	Actin-related protein 2/3 complex subunit 3	Arpc3
UBP14_MOUSE	Q9JMA1	Ubiquitin carboxyl-terminal hydrolase 14	Usp14
AP3B2_MOUSE	Q9JME5	AP-3 complex subunit beta-2	Ap3b2
HDGR3_MOUSE	Q9JMG7	Hepatoma-derived growth factor-related protein 3	Hdgfl3
TRXR1_MOUSE	Q9JMH6	Thioredoxin reductase 1, cytoplasmic	Txnrd1
MY18A_MOUSE	Q9JMH9	Unconventional myosin-XVIIIa	Myo18a
RHOA_MOUSE	Q9QUI0	Transforming protein RhoA	Rhoa
PSA6_MOUSE	Q9QUM9	Proteasome subunit alpha type-6	Psma6
HPLN1_MOUSE	Q9QUP5	Hyaluronan and proteoglycan link protein 1	Hapln1
PPCE_MOUSE	Q9QUR6	Prolyl endopeptidase	Prep
PIN1_MOUSE	Q9QUR7	Peptidyl-prolyl cis-trans isomerase NIMA-interacting 1	Pin1
SRCN1_MOUSE	Q9QWI6	SRC kinase signaling inhibitor 1	Srcin1
DRG2_MOUSE	Q9QXB9	Developmentally-regulated GTP-binding protein 2	Drg2
COPG2_MOUSE	Q9QXK3	Coatomer subunit gamma-2	Copg2
KI21A_MOUSE	Q9QXL2	Kinesin-like protein KIF21A	Kif21a
PLEC_MOUSE	Q9QXS1	Plectin	Plec
DREB_MOUSE	Q9QXS6	Drebrin	Dbn1
PCSK1_MOUSE	Q9QXV0	ProSAAS	Pcsk1n
CMC2_MOUSE	Q9QXX4	Calcium-binding mitochondrial carrier protein Aralar2	Slc25a13
EHD3_MOUSE	Q9QXY6	EH domain-containing protein 3	Ehd3
MACF1_MOUSE	Q9QXZ0	Microtubule-actin cross-linking factor 1	Macf1
ADDG_MOUSE	Q9QYB5	Gamma-adducin	Add3
ADDB_MOUSE	Q9QYB8	Beta-adducin	Add2
ADDA_MOUSE	Q9QYC0	Alpha-adducin	Add1
NDRG3_MOUSE	Q9QYF9	Protein NDRG3	Ndrg3
NDRG2_MOUSE	Q9QYG0	Protein NDRG2	Ndrg2
DNJA2_MOUSE	Q9QYJ0	DnaJ homolog subfamily A member 2	Dnaja2
MAP1A_MOUSE	Q9QYR6	Microtubule-associated protein 1A	Map1a
ACOT2_MOUSE	Q9QYR9	Acyl-coenzyme A thioesterase 2, mitochondrial	Acot2
GRM3_MOUSE	Q9QYS2	Metabotropic glutamate receptor 3	Grm3
PCLO_MOUSE	Q9QYX7	Protein piccolo	Pclo
TOLIP_MOUSE	Q9QZ06	Toll-interacting protein	Tollip
VPS29_MOUSE	Q9QZ88	Vacuolar protein sorting-associated protein 29	Vps29
ARP10_MOUSE	Q9QZB7	Actin-related protein 10	Actr10
COPG1_MOUSE	Q9QZE5	Coatomer subunit gamma-1	Copg1
TSNAX_MOUSE	Q9QZE7	Translin-associated protein X	Tsnax
AFAD_MOUSE	Q9QZQ1	Afadin	Afdn
H2AY_MOUSE	Q9QZQ8	Core histone macro-H2A.1	Macroh2a1
SRR_MOUSE	Q9QZX7	Serine racemase	Srr
WDR54_MOUSE	Q9R0D8	WD repeat-containing protein 54	Wdr54
AT2B2_MOUSE	Q9R0K7	Plasma membrane calcium-transporting ATPase 2	Atp2b2
SYT5_MOUSE	Q9R0N5	Synaptotagmin-5	Syt5
ESTD_MOUSE	Q9R0P3	S-formylglutathione hydrolase	Esd
DEST_MOUSE	Q9R0P5	Destrin	Dstn
UCHL1_MOUSE	Q9R0P9	Ubiquitin carboxyl-terminal hydrolase isozyme L1	Uchl1
ARC1A_MOUSE	Q9R0Q6	Actin-related protein 2/3 complex subunit 1A	Arpc1a
TEBP_MOUSE	Q9R0Q7	Prostaglandin E synthase 3	Ptges3
ACOT9_MOUSE	Q9R0X4	Acyl-coenzyme A thioesterase 9, mitochondrial	Acot9
KAD1_MOUSE	Q9R0Y5	Adenylate kinase isoenzyme 1	Ak1
GUAD_MOUSE	Q9R111	Guanine deaminase	Gda
PSA4_MOUSE	Q9R1P0	Proteasome subunit alpha type-4	Psma4
PSB3_MOUSE	Q9R1P1	Proteasome subunit beta type-3	Psmb3
PSA1_MOUSE	Q9R1P4	Proteasome subunit alpha type-1	Psma1
TAGL3_MOUSE	Q9R1Q8	Transgelin-3	Tagln3
TRIM3_MOUSE	Q9R1R2	Tripartite motif-containing protein 3	Trim3
SEPT6_MOUSE	Q9R1T4	Septin-6	Septin6
ADA22_MOUSE	Q9R1V6	Disintegrin and metalloproteinase domain-containing protein 22	Adam22
ADA23_MOUSE	Q9R1V7	Disintegrin and metalloproteinase domain-containing protein 23	Adam23
LYPA2_MOUSE	Q9WTL7	Acyl-protein thioesterase 2	Lypla2
KAD3_MOUSE	Q9WTP7	GTP:AMP phosphotransferase AK3, mitochondrial	Ak3
CAD13_MOUSE	Q9WTR5	Cadherin-13	Cdh13
SKP1_MOUSE	Q9WTX5	S-phase kinase-associated protein 1	Skp1
CUL1_MOUSE	Q9WTX6	Cullin-1	Cul1
PDC6I_MOUSE	Q9WU78	Programmed cell death 6-interacting protein	Pdcd6ip
SYFB_MOUSE	Q9WUA2	Phenylalanine--tRNA ligase beta subunit	Farsb
PFKAP_MOUSE	Q9WUA3	ATP-dependent 6-phosphofructokinase, platelet type	Pfkp
PYGM_MOUSE	Q9WUB3	Glycogen phosphorylase, muscle form	Pygm
LY6H_MOUSE	Q9WUC3	Lymphocyte antigen 6H	Ly6h
ARL3_MOUSE	Q9WUL7	ADP-ribosylation factor-like protein 3	Arl3
COR1C_MOUSE	Q9WUM4	Coronin-1C	Coro1c
SUCA_MOUSE	Q9WUM5	Succinyl-CoA ligase [ADP/GDP-forming] subunit alpha, mitochondrial	Suclg1
KAD4_MOUSE	Q9WUR9	Adenylate kinase 4, mitochondrial	Ak4
KS6A2_MOUSE	Q9WUT3	Ribosomal protein S6 kinase alpha-2	Rps6ka2
RBMX_MOUSE	Q9WV02	RNA-binding motif protein, X chromosome	Rbmx
GABR1_MOUSE	Q9WV18	Gamma-aminobutyric acid type B receptor subunit 1	Gabbr1
AT1A4_MOUSE	Q9WV27	Sodium/potassium-transporting ATPase subunit alpha-4	Atp1a4
MPP2_MOUSE	Q9WV34	MAGUK p55 subfamily member 2	Mpp2
ASAH1_MOUSE	Q9WV54	Acid ceramidase	Asah1
VAPA_MOUSE	Q9WV55	Vesicle-associated membrane protein-associated protein A	Vapa
DEMA_MOUSE	Q9WV69	Dematin	Dmtn
E41L3_MOUSE	Q9WV92	Band 4.1-like protein 3	Epb41l3
TIM9_MOUSE	Q9WV98	Mitochondrial import inner membrane translocase subunit Tim9	Timm9
PSD13_MOUSE	Q9WVJ2	26S proteasome non-ATPase regulatory subunit 13	Psmd13
EHD1_MOUSE	Q9WVK4	EH domain-containing protein 1	Ehd1
NCDN_MOUSE	Q9Z0E0	Neurochondrin	Ncdn
CELF2_MOUSE	Q9Z0H4	CUGBP Elav-like family member 2	Celf2
PALM_MOUSE	Q9Z0P4	Paralemmin-1	Palm
TWF2_MOUSE	Q9Z0P5	Twinfilin-2	Twf2
BPNT1_MOUSE	Q9Z0S1	3'(2'),5'-bisphosphate nucleotidase 1	Bpnt1
AIFM1_MOUSE	Q9Z0X1	Apoptosis-inducing factor 1, mitochondrial	Aifm1
P5CS_MOUSE	Q9Z110	Delta-1-pyrroline-5-carboxylate synthase	Aldh18a1
HNRDL_MOUSE	Q9Z130	Heterogeneous nuclear ribonucleoprotein D-like	Hnrnpdl
CPNE6_MOUSE	Q9Z140	Copine-6	Cpne6
PLCB1_MOUSE	Q9Z1B3	1-phosphatidylinositol 4,5-bisphosphate phosphodiesterase beta-1	Plcb1
SAE2_MOUSE	Q9Z1F9	SUMO-activating enzyme subunit 2	Uba2
VATC1_MOUSE	Q9Z1G3	V-type proton ATPase subunit C 1	Atp6v1c1
VPP1_MOUSE	Q9Z1G4	V-type proton ATPase 116 kDa subunit a isoform 1	Atp6v0a1
NFS1_MOUSE	Q9Z1J3	Cysteine desulfurase, mitochondrial	Nfs1
CA2D3_MOUSE	Q9Z1L5	Voltage-dependent calcium channel subunit alpha-2/delta-3	Cacna2d3
RED_MOUSE	Q9Z1M8	Protein Red	Ik
DX39B_MOUSE	Q9Z1N5	Spliceosome RNA helicase Ddx39b	Ddx39b
UN13B_MOUSE	Q9Z1N9	Protein unc-13 homolog B	Unc13b
NDUA7_MOUSE	Q9Z1P6	NADH dehydrogenase [ubiquinone] 1 alpha subcomplex subunit 7	Ndufa7
SYVC_MOUSE	Q9Z1Q9	Valine--tRNA ligase	Vars1
SEPT3_MOUSE	Q9Z1S5	Neuronal-specific septin-3	Septin3
AT12A_MOUSE	Q9Z1W8	Potassium-transporting ATPase alpha chain 2	Atp12a
USO1_MOUSE	Q9Z1Z0	General vesicular transport factor p115	Uso1
HNRPC_MOUSE	Q9Z204	Heterogeneous nuclear ribonucleoproteins C1/C2	Hnrnpc
DPP6_MOUSE	Q9Z218	Dipeptidyl aminopeptidase-like protein 6	Dpp6
RASL1_MOUSE	Q9Z268	RasGAP-activating-like protein 1	Rasal1
PDPK1_MOUSE	Q9Z2A0	3-phosphoinositide-dependent protein kinase 1	Pdpk1
MECP2_MOUSE	Q9Z2D6	Methyl-CpG-binding protein 2	Mecp2
RGS6_MOUSE	Q9Z2H2	Regulator of G-protein signaling 6	Rgs6
E41L1_MOUSE	Q9Z2H5	Band 4.1-like protein 1	Epb41l1
LETM1_MOUSE	Q9Z2I0	LETM1 and EF-hand domain-containing protein 1, mitochondrial	Letm1
SUCB1_MOUSE	Q9Z2I9	Succinyl-CoA ligase [ADP-forming] subunit beta, mitochondrial	Sucla2
SEPT5_MOUSE	Q9Z2Q6	Septin-5	Septin5
PSA7_MOUSE	Q9Z2U0	Proteasome subunit alpha type-7	Psma7
PSA5_MOUSE	Q9Z2U1	Proteasome subunit alpha type-5	Psma5
DNPEP_MOUSE	Q9Z2W0	Aspartyl aminopeptidase	Dnpep
STK25_MOUSE	Q9Z2W1	Serine/threonine-protein kinase 25	Stk25
GRIA3_MOUSE	Q9Z2W9	Glutamate receptor 3	Gria3
HNRPF_MOUSE	Q9Z2X1	Heterogeneous nuclear ribonucleoprotein F	Hnrnpf
HOME1_MOUSE	Q9Z2Y3	Homer protein homolog 1	Homer1
OSB10_MOUSE	S4R1M9	Oxysterol-binding protein-related protein 10	Osbpl10
