# Supplementary material for: Cocaine self-administration induces sex-dependent protein expression in the nucleus accumbens
Source: Commun Biol. 2021 Jul 16;4:883. doi: 10.1038/s42003-021-02358-w (PMC8285523; doi:10.1038/s42003-021-02358-w)
Supplement: Supplementary file 4 — Supplementary Data 1–18 [file 42003_2021_2358_MOESM4_ESM.zip › Supplementary Data/Supplementary Data 10_REVIGO Analysis_M v F Baseline down in female only - Copy.csv]

CELLULAR COMPARTMENT
term_ID	description	frequency	plot_X	plot_Y	plot_size	log10 p-value	uniqueness	dispensability	representative
GO:0044444	cytoplasmic part	12.66%	-2.812	4.209	6.095	5.618	0.521	0.347	44444
GO:0005737	cytoplasm	26.02%	-3.632	2.643	6.408	4.6364	0.551	0.389	5737
GO:0042588	zymogen granule	0.00%	3.783	5.779	2.4	3.2091	0.471	0	42588
GO:0005829	cytosol	2.55%	-1.256	5.608	5.4	2.4993	0.489	0.253	5829
GO:0044424	intracellular part	35.65%	-4.821	2.427	6.545	2.2536	0.593	0.439	44424
GO:0044422	organelle part	9.43%	5.542	0.937	5.967	2.2508	0.625	0.371	44422
GO:0005622	intracellular	41.18%	-6.337	0.393	6.608	2.2496	0.696	0.072	5622
GO:0044448	cell cortex part	0.20%	-0.408	7.479	4.303	1.7261	0.557	0.366	44448
GO:0044430	cytoskeletal part	1.30%	1.666	1.516	5.106	1.5954	0.473	0.173	44430
GO:0043209	myelin sheath	0.05%	0.272	-5.579	3.683	1.5029	0.775	0.034	43209
GO:0098798	mitochondrial protein complex	0.29%	1.591	3.874	4.454	1.4616	0.448	0.432	98798
MOLECULAR FUNCTION
GO:0019003	GDP binding	0.01%	-4.369	-5.103	3.298	3.4604	0.587	0	19003
GO:0016309	1-phosphatidylinositol-5-phosphate 4-kinase activity	0.00%	4.89	-2.688	1.415	3.1816	0.888	0	16309
GO:0032550	purine ribonucleoside binding	15.99%	-6.021	-1.544	6.352	3.1538	0.364	0.417	32550
GO:0019001	guanyl nucleotide binding	1.85%	-6.683	-3.522	5.415	3.0401	0.516	0.238	19001
GO:1901265	nucleoside phosphate binding	20.19%	-6.458	0.776	6.454	2.8986	0.627	0.1	1901265
GO:0003824	catalytic activity	65.83%	-0.345	7.165	6.967	2.8664	0.971	0	3824
GO:0036094	small molecule binding	21.34%	-5.929	3.726	6.478	2.1393	0.75	0.165	36094
GO:0016307	phosphatidylinositol phosphate kinase activity	0.03%	5.281	-1.571	3.65	2.1037	0.886	0.274	16307
GO:0016787	hydrolase activity	22.29%	2.58	-6.711	6.497	2.0086	0.921	0.028	16787
GO:0043168	anion binding	20.94%	-2.42	-0.348	6.47	1.7212	0.702	0.195	43168
GO:0018738	S-formylglutathione hydrolase activity	0.02%	4.46	3.267	3.319	1.4324	0.893	0.013	18738
GO:0017111	nucleoside-triphosphatase activity	6.77%	3.401	4.511	5.979	1.4033	0.894	0.203	17111
GO:0005543	phospholipid binding	0.27%	-1.284	-6.132	4.579	1.396	0.773	0.167	5543
GO:0097367	carbohydrate derivative binding	17.25%	-3.727	4.104	6.385	1.3327	0.756	0.155	97367
