# Supplementary material for: Cocaine self-administration induces sex-dependent protein expression in the nucleus accumbens
Source: Commun Biol. 2021 Jul 16;4:883. doi: 10.1038/s42003-021-02358-w (PMC8285523; doi:10.1038/s42003-021-02358-w)
Supplement: Supplementary file 4 — Supplementary Data 1–18 [file 42003_2021_2358_MOESM4_ESM.zip › Supplementary Data/Supplementary Data 11_GO Analysis_Fem Coc vs Fem Sal - All - Copy.xlsx]

## Sheet: gProfiler_mmusculus_6-18-2019_1
source	term_name	term_id	adjusted_p_value	negative_log10_of_adjusted_p_value	term_size	query_size	intersection_size	effective_domain_size	intersections
GO:MF	nucleotide binding	GO:0000166	0.00106674	2.97194	2195	41	16	20199	MAPK3,FLAD1,HPRT1,ACTB,IARS2,RHOA,PSMC4,VPS51,NDUFV1,RAB2A,ATAD3,CKMT2,PFKL,EIF2B1,LDHB,GMPS
GO:MF	nucleoside phosphate binding	GO:1901265	0.00106674	2.97194	2195	41	16	20199	MAPK3,FLAD1,HPRT1,ACTB,IARS2,RHOA,PSMC4,VPS51,NDUFV1,RAB2A,ATAD3,CKMT2,PFKL,EIF2B1,LDHB,GMPS
GO:MF	small molecule binding	GO:0036094	0.00123608	2.90795	2585	44	18	20199	MAPK3,FLAD1,HPRT1,ACTB,IARS2,RHOA,PSMC4,VPS51,NDUFV1,PSAP,RAB2A,ATAD3,CKMT2,PFKL,EIF2B1,LDHB,GMPS,ABAT
GO:MF	identical protein binding	GO:0042802	0.00139985	2.85392	1809	44	15	20199	MAPK3,PRDX1,EPHX2,DYNLL2,HPRT1,NEFL,ACTB,PSAP,BCAS1,PFKL,EIF2B1,LDHB,ALDH4A1,SHANK3,ABAT
GO:MF	anion binding	GO:0043168	0.00337241	2.47206	2772	44	18	20199	MAPK3,FLAD1,CADPS,BDH1,ACTB,IARS2,RHOA,PSMC4,NDUFV1,PSAP,RAB2A,ATAD3,CKMT2,PFKL,SYT2,EIF2B1,GMPS,ABAT
GO:MF	structural constituent of synapse	GO:0098918	0.00388481	2.41063	18	47	3	20199	ACTB,SHANK3,DLG4
GO:MF	catalytic activity	GO:0003824	0.00819297	2.08656	5730	44	26	20199	MAPK3,FLAD1,NDUFA9,PRDX1,CPE,EPHX2,DYNLL2,HPRT1,ACY1,UQCRQ,BDH1,IARS2,RHOA,PSMC4,VPS51,NDUFV1,PSAP,RAB2A,CKMT2,PFKL,PPP2CB,LDHB,LYPLA2,GMPS,ALDH4A1,ABAT
GO:MF	scaffold protein binding	GO:0097110	0.00973971	2.01145	72	47	4	20199	MAPK3,DYNLL2,SHANK3,DLG4
GO:MF	binding	GO:0005488	0.0153277	1.81452	12969	45	41	20199	MAPK3,FLAD1,NDUFA9,PRDX1,CPE,AFDN,EPHX2,DYNLL2,HPRT1,NEFL,CADPS,IPO7,SV2A,DNAJC5,SF3B1,BDH1,ACTB,IARS2,RHOA,PSMC4,VPS51,TPPP,NDUFV1,PSAP,BCAS1,RAB2A,ATAD3,CKMT2,PFKL,CD9,ARPC1A,SYT2,VPS45,PPP2CB,EIF2B1,LDHB,GMPS,ALDH4A1,SHANK3,ABAT,PZP
GO:MF	carbohydrate derivative binding	GO:0097367	0.0317126	1.49877	2235	41	14	20199	MAPK3,FLAD1,ACTB,IARS2,RHOA,PSMC4,NDUFV1,PSAP,RAB2A,ATAD3,CKMT2,PFKL,EIF2B1,GMPS
GO:MF	ribonucleotide binding	GO:0032553	0.0353543	1.45156	1962	41	13	20199	MAPK3,FLAD1,ACTB,IARS2,RHOA,PSMC4,NDUFV1,RAB2A,ATAD3,CKMT2,PFKL,EIF2B1,GMPS
GO:MF	FMN adenylyltransferase activity	GO:0003919	0.0409152	1.38812	1	2	1	20199	FLAD1
GO:BP	response to toxic substance	GO:0009636	0.000278455	3.55524	537	44	10	20346	MAPK3,PRDX1,EPHX2,HPRT1,NEFL,ACTB,RHOA,PSAP,PPP2CB,ABAT
GO:BP	small molecule metabolic process	GO:0044281	0.00581112	2.23574	1583	44	14	20346	MAPK3,FLAD1,EPHX2,HPRT1,ACY1,IARS2,RHOA,VPS51,PFKL,LDHB,LYPLA2,GMPS,ALDH4A1,ABAT
GO:BP	carboxylic acid metabolic process	GO:0019752	0.0127332	1.89506	820	44	10	20346	MAPK3,EPHX2,ACY1,IARS2,PFKL,LDHB,LYPLA2,GMPS,ALDH4A1,ABAT
GO:BP	telencephalon development	GO:0021537	0.0139558	1.85524	268	22	5	20346	AFDN,HPRT1,NEFL,UQCRQ,RHOA
GO:BP	protein-containing complex assembly	GO:0065003	0.0151808	1.81871	1523	49	14	20346	MAPK3,NDUFA9,HPRT1,NEFL,CADPS,SF3B1,RHOA,TPPP,PFKL,ARPC1A,SHANK3,NDUFB5,DLG4,IPO4
GO:BP	oxoacid metabolic process	GO:0043436	0.0183536	1.73628	855	44	10	20346	MAPK3,EPHX2,ACY1,IARS2,PFKL,LDHB,LYPLA2,GMPS,ALDH4A1,ABAT
GO:BP	grooming behavior	GO:0007625	0.0213535	1.67053	20	47	3	20346	HPRT1,SHANK3,DLG4
GO:BP	organic acid metabolic process	GO:0006082	0.0220023	1.65753	873	44	10	20346	MAPK3,EPHX2,ACY1,IARS2,PFKL,LDHB,LYPLA2,GMPS,ALDH4A1,ABAT
GO:BP	neuromuscular process controlling balance	GO:0050885	0.0224519	1.64875	63	47	4	20346	NEFL,PSAP,SHANK3,DLG4
GO:BP	nervous system development	GO:0007399	0.0265718	1.57558	2172	47	16	20346	MAPK3,CPE,AFDN,HPRT1,NEFL,UQCRQ,ACTB,RHOA,PSAP,BCAS1,CD9,SYT2,EIF2B1,SHANK3,ABAT,DLG4
GO:BP	central nervous system development	GO:0007417	0.0286485	1.5429	900	44	10	20346	MAPK3,AFDN,HPRT1,NEFL,UQCRQ,RHOA,CD9,EIF2B1,SHANK3,ABAT
GO:BP	head development	GO:0060322	0.0387016	1.41227	737	44	9	20346	MAPK3,AFDN,HPRT1,NEFL,UQCRQ,RHOA,CD9,SHANK3,ABAT
GO:BP	cellular component biogenesis	GO:0044085	0.0390294	1.40861	2656	49	18	20346	MAPK3,NDUFA9,AFDN,HPRT1,NEFL,CADPS,SF3B1,RHOA,TPPP,PSAP,PFKL,CD9,ARPC1A,SHANK3,NDUFB5,DLG4,RPS16,IPO4
GO:CC	cytoplasm	GO:0005737	6.4427e-09	8.19093	10054	49	46	20217	MAPK3,FLAD1,NDUFA9,PRDX1,CPE,AFDN,EPHX2,DYNLL2,HPRT1,NEFL,CADPS,ACY1,IPO7,SV2A,DNAJC5,UQCRQ,BDH1,SV2B,ACTB,IARS2,RHOA,PSMC4,VPS51,TPPP,NDUFV1,PSAP,BCAS1,RAB2A,ATAD3,CKMT2,PFKL,ARPC1A,SYT2,VPS45,PPP2CB,EIF2B1,LDHB,LYPLA2,GMPS,ALDH4A1,SHANK3,ABAT,NDUFB5,DLG4,RPS16,IPO4
GO:CC	cytoplasmic part	GO:0044444	1.63392e-08	7.78677	7985	48	41	20217	MAPK3,FLAD1,NDUFA9,PRDX1,CPE,AFDN,EPHX2,HPRT1,NEFL,CADPS,IPO7,SV2A,DNAJC5,UQCRQ,BDH1,SV2B,ACTB,IARS2,RHOA,PSMC4,VPS51,TPPP,NDUFV1,PSAP,BCAS1,RAB2A,ATAD3,CKMT2,PFKL,SYT2,VPS45,PPP2CB,EIF2B1,LDHB,LYPLA2,GMPS,ALDH4A1,ABAT,NDUFB5,DLG4,RPS16
GO:CC	synapse part	GO:0044456	5.90253e-06	5.22896	970	47	14	20217	CPE,DYNLL2,CADPS,SV2A,DNAJC5,SV2B,ACTB,RHOA,BCAS1,RAB2A,SYT2,VPS45,SHANK3,DLG4
GO:CC	synapse	GO:0045202	6.61704e-06	5.17934	1154	47	15	20217	CPE,DYNLL2,CADPS,SV2A,DNAJC5,SV2B,ACTB,RHOA,PSMC4,BCAS1,RAB2A,SYT2,VPS45,SHANK3,DLG4
GO:CC	intracellular part	GO:0044424	1.19386e-05	4.92305	12808	44	43	20217	MAPK3,FLAD1,NDUFA9,PRDX1,CPE,AFDN,EPHX2,DYNLL2,HPRT1,NEFL,CADPS,ACY1,IPO7,SV2A,DNAJC5,SF3B1,UQCRQ,BDH1,SV2B,ACTB,IARS2,RHOA,PSMC4,VPS51,TPPP,NDUFV1,PSAP,BCAS1,RAB2A,ATAD3,CKMT2,PFKL,ARPC1A,SYT2,VPS45,PPP2CB,EIF2B1,LDHB,LYPLA2,GMPS,ALDH4A1,SHANK3,ABAT
GO:CC	intracellular	GO:0005622	1.20941e-05	4.91743	12812	44	43	20217	MAPK3,FLAD1,NDUFA9,PRDX1,CPE,AFDN,EPHX2,DYNLL2,HPRT1,NEFL,CADPS,ACY1,IPO7,SV2A,DNAJC5,SF3B1,UQCRQ,BDH1,SV2B,ACTB,IARS2,RHOA,PSMC4,VPS51,TPPP,NDUFV1,PSAP,BCAS1,RAB2A,ATAD3,CKMT2,PFKL,ARPC1A,SYT2,VPS45,PPP2CB,EIF2B1,LDHB,LYPLA2,GMPS,ALDH4A1,SHANK3,ABAT
GO:CC	synaptic vesicle	GO:0008021	8.85375e-05	4.05287	199	47	7	20217	SV2A,DNAJC5,SV2B,RAB2A,SYT2,VPS45,DLG4
GO:CC	exocytic vesicle	GO:0070382	0.000127303	3.89516	210	47	7	20217	SV2A,DNAJC5,SV2B,RAB2A,SYT2,VPS45,DLG4
GO:CC	mitochondrion	GO:0005739	0.000178058	3.74944	1747	46	16	20217	MAPK3,NDUFA9,PRDX1,UQCRQ,BDH1,IARS2,RHOA,TPPP,NDUFV1,PSAP,ATAD3,CKMT2,LDHB,ALDH4A1,ABAT,NDUFB5
GO:CC	transport vesicle	GO:0030133	0.000186144	3.73015	326	47	8	20217	CPE,SV2A,DNAJC5,SV2B,RAB2A,SYT2,VPS45,DLG4
GO:CC	neuron part	GO:0097458	0.000286934	3.54222	1766	47	16	20217	CPE,DYNLL2,NEFL,CADPS,SV2A,DNAJC5,SV2B,ACTB,RHOA,BCAS1,RAB2A,SYT2,VPS45,SHANK3,ABAT,DLG4
GO:CC	intrinsic component of synaptic vesicle membrane	GO:0098563	0.000290418	3.53698	56	29	4	20217	SV2A,DNAJC5,SV2B,RAB2A
GO:CC	secretory vesicle	GO:0099503	0.000650203	3.18695	521	47	9	20217	CPE,CADPS,SV2A,DNAJC5,SV2B,RAB2A,SYT2,VPS45,DLG4
GO:CC	transport vesicle membrane	GO:0030658	0.000817627	3.08744	164	29	5	20217	CPE,SV2A,DNAJC5,SV2B,RAB2A
GO:CC	mitochondrial part	GO:0044429	0.000903652	3.044	891	46	11	20217	NDUFA9,PRDX1,UQCRQ,BDH1,IARS2,NDUFV1,ATAD3,CKMT2,ALDH4A1,ABAT,NDUFB5
GO:CC	mitochondrial matrix	GO:0005759	0.00123908	2.9069	317	44	7	20217	NDUFA9,PRDX1,BDH1,IARS2,ATAD3,ALDH4A1,ABAT
GO:CC	cytosol	GO:0005829	0.00197682	2.70403	3351	28	15	20217	MAPK3,FLAD1,PRDX1,AFDN,EPHX2,HPRT1,IPO7,ACTB,IARS2,RHOA,PSMC4,VPS51,TPPP,NDUFV1,BCAS1
GO:CC	presynapse	GO:0098793	0.00440947	2.35561	501	47	8	20217	CADPS,SV2A,DNAJC5,SV2B,RAB2A,SYT2,VPS45,DLG4
GO:CC	exocytic vesicle membrane	GO:0099501	0.00464611	2.33291	112	29	4	20217	SV2A,DNAJC5,SV2B,RAB2A
GO:CC	synaptic vesicle membrane	GO:0030672	0.00464611	2.33291	112	29	4	20217	SV2A,DNAJC5,SV2B,RAB2A
GO:CC	organelle	GO:0043226	0.00506823	2.29514	11612	49	42	20217	MAPK3,NDUFA9,PRDX1,CPE,AFDN,EPHX2,DYNLL2,NEFL,CADPS,IPO7,SV2A,DNAJC5,SF3B1,UQCRQ,BDH1,SV2B,ACTB,IARS2,RHOA,PSMC4,VPS51,TPPP,NDUFV1,PSAP,BCAS1,RAB2A,ATAD3,CKMT2,CD9,ARPC1A,SYT2,VPS45,PPP2CB,LDHB,LYPLA2,ALDH4A1,SHANK3,ABAT,NDUFB5,DLG4,RPS16,IPO4
GO:CC	organelle part	GO:0044422	0.0053377	2.27265	7989	49	34	20217	MAPK3,NDUFA9,PRDX1,CPE,AFDN,DYNLL2,NEFL,CADPS,IPO7,SV2A,DNAJC5,SF3B1,UQCRQ,BDH1,SV2B,ACTB,IARS2,VPS51,TPPP,NDUFV1,RAB2A,ATAD3,CKMT2,ARPC1A,VPS45,PPP2CB,LYPLA2,ALDH4A1,SHANK3,ABAT,NDUFB5,DLG4,RPS16,IPO4
GO:CC	cytoplasmic vesicle membrane	GO:0030659	0.00575554	2.23991	417	29	6	20217	CPE,CADPS,SV2A,DNAJC5,SV2B,RAB2A
GO:CC	cell part	GO:0044464	0.0067811	2.1687	15933	44	44	20217	MAPK3,FLAD1,NDUFA9,PRDX1,CPE,AFDN,EPHX2,DYNLL2,HPRT1,NEFL,CADPS,ACY1,IPO7,SV2A,DNAJC5,SF3B1,UQCRQ,BDH1,SV2B,ACTB,IARS2,RHOA,PSMC4,VPS51,TPPP,NDUFV1,PSAP,BCAS1,RAB2A,ATAD3,CKMT2,PFKL,CD9,ARPC1A,SYT2,VPS45,PPP2CB,EIF2B1,LDHB,LYPLA2,GMPS,ALDH4A1,SHANK3,ABAT
GO:CC	vesicle membrane	GO:0012506	0.00739177	2.13125	436	29	6	20217	CPE,CADPS,SV2A,DNAJC5,SV2B,RAB2A
GO:CC	cell	GO:0005623	0.0082713	2.08243	16005	44	44	20217	MAPK3,FLAD1,NDUFA9,PRDX1,CPE,AFDN,EPHX2,DYNLL2,HPRT1,NEFL,CADPS,ACY1,IPO7,SV2A,DNAJC5,SF3B1,UQCRQ,BDH1,SV2B,ACTB,IARS2,RHOA,PSMC4,VPS51,TPPP,NDUFV1,PSAP,BCAS1,RAB2A,ATAD3,CKMT2,PFKL,CD9,ARPC1A,SYT2,VPS45,PPP2CB,EIF2B1,LDHB,LYPLA2,GMPS,ALDH4A1,SHANK3,ABAT
GO:CC	mitochondrial inner membrane	GO:0005743	0.00827432	2.08227	414	31	6	20217	NDUFA9,UQCRQ,BDH1,NDUFV1,ATAD3,CKMT2
GO:CC	cytoplasmic vesicle part	GO:0044433	0.00836496	2.07754	730	36	8	20217	CPE,CADPS,SV2A,DNAJC5,SV2B,VPS51,RAB2A,VPS45
GO:CC	vesicle	GO:0031982	0.00878571	2.05622	1784	36	12	20217	MAPK3,CPE,CADPS,SV2A,DNAJC5,SV2B,RHOA,VPS51,RAB2A,CD9,SYT2,VPS45
GO:CC	respirasome	GO:0070469	0.00921745	2.03539	83	46	4	20217	NDUFA9,UQCRQ,NDUFV1,NDUFB5
GO:CC	intracellular organelle part	GO:0044446	0.0114826	1.93996	7694	31	23	20217	MAPK3,NDUFA9,PRDX1,CPE,AFDN,DYNLL2,NEFL,CADPS,IPO7,SV2A,DNAJC5,SF3B1,UQCRQ,BDH1,SV2B,ACTB,IARS2,VPS51,TPPP,NDUFV1,RAB2A,ATAD3,CKMT2
GO:CC	myelin sheath	GO:0043209	0.0121464	1.91555	210	39	5	20217	PRDX1,NEFL,ACTB,TPPP,LDHB
GO:CC	glutamatergic synapse	GO:0098978	0.0137298	1.86234	292	47	6	20217	DYNLL2,CADPS,ACTB,RHOA,SHANK3,DLG4
GO:CC	organelle inner membrane	GO:0019866	0.0150562	1.82228	461	31	6	20217	NDUFA9,UQCRQ,BDH1,NDUFV1,ATAD3,CKMT2
GO:CC	dense core granule	GO:0031045	0.0165048	1.78239	23	11	2	20217	CPE,CADPS
GO:CC	membrane-bounded organelle	GO:0043227	0.0210807	1.67611	10324	47	37	20217	MAPK3,NDUFA9,PRDX1,CPE,AFDN,EPHX2,CADPS,IPO7,SV2A,DNAJC5,SF3B1,UQCRQ,BDH1,SV2B,ACTB,IARS2,RHOA,PSMC4,VPS51,TPPP,NDUFV1,PSAP,RAB2A,ATAD3,CKMT2,CD9,ARPC1A,SYT2,VPS45,PPP2CB,LDHB,LYPLA2,ALDH4A1,SHANK3,ABAT,NDUFB5,DLG4
GO:CC	cell junction	GO:0030054	0.0215127	1.66731	1055	22	7	20217	MAPK3,AFDN,CADPS,SV2A,SV2B,ACTB,RHOA
GO:CC	cytoplasmic vesicle	GO:0031410	0.0235943	1.62719	1660	36	11	20217	MAPK3,CPE,CADPS,SV2A,DNAJC5,SV2B,RHOA,VPS51,RAB2A,SYT2,VPS45
GO:CC	intracellular vesicle	GO:0097708	0.0241126	1.61776	1664	36	11	20217	MAPK3,CPE,CADPS,SV2A,DNAJC5,SV2B,RHOA,VPS51,RAB2A,SYT2,VPS45
GO:CC	organelle membrane	GO:0031090	0.0245996	1.60907	2754	31	13	20217	NDUFA9,CPE,CADPS,SV2A,DNAJC5,UQCRQ,BDH1,SV2B,VPS51,NDUFV1,RAB2A,ATAD3,CKMT2
GO:CC	whole membrane	GO:0098805	0.0260506	1.58418	1266	39	10	20217	MAPK3,CPE,CADPS,SV2A,DNAJC5,SV2B,ACTB,RAB2A,VPS45,LDHB
GO:CC	mitochondrial respiratory chain complex I	GO:0005747	0.038111	1.41895	46	46	3	20217	NDUFA9,NDUFV1,NDUFB5
GO:CC	respiratory chain complex I	GO:0045271	0.038111	1.41895	46	46	3	20217	NDUFA9,NDUFV1,NDUFB5
GO:CC	NADH dehydrogenase complex	GO:0030964	0.038111	1.41895	46	46	3	20217	NDUFA9,NDUFV1,NDUFB5
KEGG	Adherens junction	KEGG:04520	0.00241881	2.6164	71	22	4	8202	MAPK3,AFDN,ACTB,RHOA
TF	Factor: BEN; motif: CAGCGRNV; match class: 1	TF:M01240_1	0.000319123	3.49604	12009	43	39	21949	MAPK3,PRDX1,CPE,AFDN,EPHX2,DYNLL2,HPRT1,NEFL,CADPS,ACY1,IPO7,SV2A,DNAJC5,SF3B1,UQCRQ,BDH1,SV2B,ACTB,IARS2,RHOA,PSMC4,VPS51,TPPP,NDUFV1,PSAP,BCAS1,RAB2A,ATAD3,PFKL,CD9,SYT2,VPS45,PPP2CB,EIF2B1,LDHB,LYPLA2,GMPS,ALDH4A1,SHANK3
TF	Factor: ZF5; motif: NRNGNGCGCGCWN; match class: 1	TF:M00333_1	0.00769185	2.11397	11222	43	36	21949	MAPK3,NDUFA9,PRDX1,CPE,AFDN,DYNLL2,HPRT1,NEFL,CADPS,IPO7,DNAJC5,SF3B1,BDH1,SV2B,ACTB,IARS2,RHOA,PSMC4,VPS51,TPPP,NDUFV1,PSAP,BCAS1,RAB2A,ATAD3,PFKL,CD9,ARPC1A,SYT2,PPP2CB,EIF2B1,LDHB,LYPLA2,GMPS,ALDH4A1,SHANK3
TF	Factor: FOXN4; motif: NNWANNCGWMCGCGTCNNNNMT; match class: 1	TF:M04662_1	0.0252493	1.59775	12830	46	40	21949	MAPK3,NDUFA9,CPE,AFDN,EPHX2,DYNLL2,HPRT1,NEFL,CADPS,ACY1,IPO7,SV2A,SF3B1,UQCRQ,BDH1,SV2B,ACTB,IARS2,RHOA,PSMC4,VPS51,TPPP,PSAP,RAB2A,ATAD3,PFKL,CD9,ARPC1A,SYT2,VPS45,PPP2CB,EIF2B1,LDHB,LYPLA2,GMPS,ALDH4A1,SHANK3,ABAT,PZP,NDUFB5
