# Supplementary material for: Cocaine self-administration induces sex-dependent protein expression in the nucleus accumbens
Source: Commun Biol. 2021 Jul 16;4:883. doi: 10.1038/s42003-021-02358-w (PMC8285523; doi:10.1038/s42003-021-02358-w)
Supplement: Supplementary file 4 — Supplementary Data 1–18 [file 42003_2021_2358_MOESM4_ESM.zip › Supplementary Data/Supplementary Data 12_GO Analysis_Male Coc vs Mal Sal - All - Copy.csv]

source	term_name	term_id	adjusted_p_value	negative_log10_of_adjusted_p_value	term_size	query_size	intersection_size	effective_domain_size	intersections
GO:MF	binding	GO:0005488	0.000352484	3.452860138	12969	66	60	20199	PKM,LACTB,SETD3,PPME1,ICAM5,ATP2A1,CD47,FARP1,EEF1G,BSG,AP2A2,PAK1,ACSS1,KPNA4,MAPRE3,SNX27,KCTD12,NEDD8,GLO1,XPO7,RAB3C,CDH13,CRMP1,ERC2,SND1,MYO18A,MCTS1,PRKACB,BDH1,CLTC,LMNA,ATAT1,ALCAM,MCCC2,KCNAB2,BLVRA,GSTA4,HKDC1,RPS6KA6,RPS6KA2,EIF4G3,CA2,SUCLA2,DPYSL4,RPL7A,GFAP,AP2B1,GNAL,RPL7,RPSA,RPS11,CISD1,DDC,CPLX1,SH3GL2,LDHB,LASP1,DNM2,BCAS1,PHF24
GO:MF	protein-containing complex binding	GO:0044877	0.007285566	2.137536725	1075	78	15	20199	AP2A2,PAK1,CDH13,ERC2,SND1,MYO18A,GFAP,AP2B1,GNAL,RPSA,LASP1,DNM2,DDX3X,CTSB,NISCH
GO:MF	structural constituent of ribosome	GO:0003735	0.01644827	1.78387977	175	69	6	20199	RPS25,RPLP2,RPL7,RPSA,RPS11,RPL13
GO:MF	structural molecule activity	GO:0005198	0.018816306	1.725465633	598	69	10	20199	RPS25,COPG2,RPLP2,CLTC,LMNA,GFAP,RPL7,RPSA,RPS11,RPL13
GO:MF	protein binding	GO:0005515	0.024078786	1.618365417	8173	66	43	20199	PKM,LACTB,SETD3,PPME1,ICAM5,ATP2A1,CD47,FARP1,AP2A2,PAK1,KPNA4,MAPRE3,SNX27,KCTD12,NEDD8,XPO7,RAB3C,CDH13,CRMP1,ERC2,SND1,MYO18A,PRKACB,CLTC,LMNA,ALCAM,KCNAB2,RPS6KA2,DPYSL4,RPL7A,GFAP,AP2B1,RPL7,RPSA,CISD1,DDC,CPLX1,SH3GL2,LDHB,LASP1,DNM2,BCAS1,PHF24
GO:BP	nitrogen compound transport	GO:0071705	0.007078731	2.150044617	1964	79	22	20346	ATP2A1,AP2A2,PAK1,KPNA4,SNX27,GRM2,XPO7,RAB3C,COPG2,MYO18A,CLTC,LMNA,CA2,AP2B1,DDC,CPLX1,DNM2,AGAP1,IPO4,AP3D1,NISCH,SLC17A8
GO:BP	clathrin-dependent endocytosis	GO:0072583	0.00769172	2.113976545	34	64	4	20346	AP2A2,CLTC,SH3GL2,DNM2
GO:BP	cellular protein-containing complex assembly	GO:0034622	0.022738616	1.643235968	820	77	13	20346	PAK1,RPS25,MCTS1,CLTC,NDUFB5,ATAT1,AP2B1,RPSA,SH3GL2,SET,DDX3X,IPO4,HDGFL3
GO:BP	synaptic vesicle cycle	GO:0099504	0.035079746	1.454943557	140	79	6	20346	CLTC,DDC,CPLX1,SH3GL2,AP3D1,SLC17A8
GO:BP	cellular amide metabolic process	GO:0043603	0.040501155	1.392532587	944	71	13	20346	EEF1G,ACSS1,GLO1,RPLP2,MCTS1,GSTA4,EIF4G3,SUCLA2,RPL7,RPSA,RPS11,RPL13,DDX3X
GO:CC	cytosolic ribosome	GO:0022626	9.48E-09	8.023338873	93	71	9	20217	RPS25,RPLP2,MCTS1,RPL7A,RPL7,RPSA,RPS11,RPL13,DDX3X
GO:CC	cytoplasmic part	GO:0044444	1.17E-08	7.932957824	7985	79	60	20217	PKM,LACTB,ATP2A1,FARP1,EEF1G,BSG,AP2A2,PAK1,RPS25,ACSS1,MAPRE3,SNX27,NEDD8,GLO1,RAB3C,CDH13,CRMP1,ERC2,COPG2,RPLP2,SND1,MYO18A,MCTS1,PRKACB,BDH1,CLTC,LMNA,NDUFB5,ATAT1,MCCC2,KCNAB2,BLVRA,GSTA4,HKDC1,RPS6KA6,CA2,SUCLA2,RPL7A,GFAP,AP2B1,RPL7,RPSA,RPS11,CISD1,DDC,CPLX1,SH3GL2,LDHB,LASP1,DNM2,BCAS1,SET,RPL13,AGAP1,DDX3X,AP3D1,CTSB,HDGFL3,NISCH,SLC17A8
GO:CC	cytoplasm	GO:0005737	1.82E-08	7.739104059	10054	79	67	20217	PKM,LACTB,ATP2A1,FARP1,EEF1G,BSG,AP2A2,PAK1,RPS25,ACSS1,KPNA4,MAPRE3,SNX27,NDRG3,NEDD8,GLO1,XPO7,RAB3C,CDH13,CRMP1,ERC2,COPG2,RPLP2,SND1,MYO18A,MCTS1,PRKACB,BDH1,CLTC,LMNA,NDUFB5,ATAT1,MCCC2,KCNAB2,BLVRA,GSTA4,HKDC1,RPS6KA6,RPS6KA2,CA2,SUCLA2,DPYSL4,RPL7A,GFAP,AP2B1,RPL7,RPSA,RPS11,CISD1,DDC,CPLX1,SH3GL2,LDHB,LASP1,DNM2,BCAS1,SET,RPL13,AGAP1,DDX3X,IPO4,IQSEC3,AP3D1,CTSB,HDGFL3,NISCH,SLC17A8
GO:CC	cytosol	GO:0005829	1.02E-06	5.989813544	3351	71	33	20217	PKM,LACTB,FARP1,PAK1,RPS25,SNX27,NEDD8,GLO1,RAB3C,CRMP1,COPG2,RPLP2,SND1,MCTS1,PRKACB,CLTC,ATAT1,KCNAB2,BLVRA,CA2,RPL7A,RPL7,RPSA,RPS11,CPLX1,SH3GL2,LDHB,DNM2,BCAS1,SET,RPL13,AGAP1,DDX3X
GO:CC	synapse part	GO:0044456	1.09E-06	5.963065808	970	79	19	20217	FARP1,AP2A2,RPS25,SNX27,GRM2,RAB3C,ERC2,CLTC,KCNAB2,AP2B1,RPL7,DDC,CPLX1,SH3GL2,DNM2,BCAS1,IQSEC3,AP3D1,SLC17A8
GO:CC	neuron part	GO:0097458	1.78E-06	5.748592117	1766	79	25	20217	FARP1,AP2A2,PAK1,RPS25,SNX27,GRM2,RAB3C,CDH13,CRMP1,ERC2,CLTC,ATAT1,ALCAM,KCNAB2,CA2,RPL7,RPSA,DDC,CPLX1,SH3GL2,DNM2,BCAS1,IQSEC3,AP3D1,SLC17A8
GO:CC	synapse	GO:0045202	3.12E-06	5.50534146	1154	79	20	20217	FARP1,AP2A2,RPS25,SNX27,GRM2,RAB3C,CDH13,ERC2,CLTC,KCNAB2,AP2B1,RPL7,DDC,CPLX1,SH3GL2,DNM2,BCAS1,IQSEC3,AP3D1,SLC17A8
GO:CC	ribosomal subunit	GO:0044391	4.18E-06	5.378657611	184	71	9	20217	RPS25,RPLP2,MCTS1,RPL7A,RPL7,RPSA,RPS11,RPL13,DDX3X
GO:CC	cytosolic part	GO:0044445	1.88E-05	4.726199849	219	71	9	20217	RPS25,RPLP2,MCTS1,RPL7A,RPL7,RPSA,RPS11,RPL13,DDX3X
GO:CC	ribosome	GO:0005840	3.96E-05	4.402587647	239	71	9	20217	RPS25,RPLP2,MCTS1,RPL7A,RPL7,RPSA,RPS11,RPL13,DDX3X
GO:CC	cytosolic small ribosomal subunit	GO:0022627	4.15E-05	4.381500002	36	71	5	20217	RPS25,MCTS1,RPSA,RPS11,DDX3X
GO:CC	intracellular part	GO:0044424	0.000102797	3.988019858	12808	79	70	20217	PKM,LACTB,SETD3,ATP2A1,FARP1,EEF1G,BSG,AP2A2,PAK1,RPS25,ACSS1,KPNA4,MAPRE3,SNX27,NDRG3,NEDD8,GLO1,XPO7,RAB3C,CDH13,CRMP1,ERC2,COPG2,RPLP2,SND1,MYO18A,MCTS1,PRKACB,BDH1,CLTC,LMNA,NDUFB5,ATAT1,MCCC2,KCNAB2,BLVRA,GSTA4,HKDC1,RPS6KA6,RPS6KA2,CA2,SUCLA2,DPYSL4,RPL7A,GFAP,AP2B1,GNAL,RPL7,RPSA,RPS11,CISD1,DDC,CPLX1,SH3GL2,LDHB,LASP1,DNM2,BCAS1,SET,RPL13,AGAP1,DDX3X,PSMD13,IPO4,IQSEC3,AP3D1,CTSB,HDGFL3,N…
GO:CC	intracellular	GO:0005622	0.000104588	3.980517671	12812	79	70	20217	PKM,LACTB,SETD3,ATP2A1,FARP1,EEF1G,BSG,AP2A2,PAK1,RPS25,ACSS1,KPNA4,MAPRE3,SNX27,NDRG3,NEDD8,GLO1,XPO7,RAB3C,CDH13,CRMP1,ERC2,COPG2,RPLP2,SND1,MYO18A,MCTS1,PRKACB,BDH1,CLTC,LMNA,NDUFB5,ATAT1,MCCC2,KCNAB2,BLVRA,GSTA4,HKDC1,RPS6KA6,RPS6KA2,CA2,SUCLA2,DPYSL4,RPL7A,GFAP,AP2B1,GNAL,RPL7,RPSA,RPS11,CISD1,DDC,CPLX1,SH3GL2,LDHB,LASP1,DNM2,BCAS1,SET,RPL13,AGAP1,DDX3X,PSMD13,IPO4,IQSEC3,AP3D1,CTSB,HDGFL3,N…
GO:CC	presynapse	GO:0098793	0.000138275	3.859257088	501	79	12	20217	AP2A2,GRM2,RAB3C,ERC2,CLTC,KCNAB2,DDC,CPLX1,SH3GL2,DNM2,AP3D1,SLC17A8
GO:CC	clathrin-coated pit	GO:0005905	0.000308238	3.511113223	59	64	5	20217	AP2A2,CLTC,ATAT1,AP2B1,DNM2
GO:CC	postsynapse	GO:0098794	0.000950302	3.022138283	646	74	12	20217	FARP1,RPS25,SNX27,GRM2,ERC2,KCNAB2,AP2B1,RPL7,CPLX1,DNM2,BCAS1,IQSEC3
GO:CC	small ribosomal subunit	GO:0015935	0.001215897	2.915103269	70	71	5	20217	RPS25,MCTS1,RPSA,RPS11,DDX3X
GO:CC	neuron to neuron synapse	GO:0098984	0.001573498	2.803133928	357	74	9	20217	RPS25,SNX27,ERC2,KCNAB2,RPL7,SH3GL2,DNM2,BCAS1,IQSEC3
GO:CC	whole membrane	GO:0098805	0.001602853	2.795106178	1266	79	17	20217	BSG,AP2A2,SNX27,RAB3C,CDH13,COPG2,CLTC,GFAP,AP2B1,CISD1,SH3GL2,LDHB,DNM2,DDX3X,AP3D1,CTSB,SLC17A8
GO:CC	vesicle coat	GO:0030120	0.001639816	2.785205007	46	53	4	20217	AP2A2,COPG2,CLTC,AP2B1
GO:CC	clathrin coat of coated pit	GO:0030132	0.00196117	2.707484853	15	53	3	20217	AP2A2,CLTC,AP2B1
GO:CC	axon	GO:0030424	0.003069799	2.512890114	677	79	12	20217	PAK1,GRM2,CRMP1,ERC2,ATAT1,ALCAM,KCNAB2,CA2,DDC,DNM2,AP3D1,SLC17A8
GO:CC	membrane coat	GO:0030117	0.004900774	2.309735337	88	75	5	20217	AP2A2,COPG2,CLTC,AP2B1,AP3D1
GO:CC	coated membrane	GO:0048475	0.004900774	2.309735337	88	75	5	20217	AP2A2,COPG2,CLTC,AP2B1,AP3D1
GO:CC	clathrin vesicle coat	GO:0030125	0.005669213	2.246477228	21	53	3	20217	AP2A2,CLTC,AP2B1
GO:CC	cytosolic large ribosomal subunit	GO:0022625	0.007701356	2.113432792	52	69	4	20217	RPLP2,RPL7A,RPL7,RPL13
GO:CC	cytoplasmic vesicle membrane	GO:0030659	0.009230046	2.034796115	417	79	9	20217	BSG,AP2A2,RAB3C,COPG2,CLTC,AP2B1,SH3GL2,DNM2,SLC17A8
GO:CC	postsynaptic density	GO:0014069	0.009520736	2.021329465	344	74	8	20217	RPS25,SNX27,ERC2,KCNAB2,RPL7,DNM2,BCAS1,IQSEC3
GO:CC	clathrin-coated endocytic vesicle	GO:0045334	0.010009099	1.999605035	21	64	3	20217	AP2A2,AP2B1,DNM2
GO:CC	asymmetric synapse	GO:0032279	0.010332177	1.985808159	348	74	8	20217	RPS25,SNX27,ERC2,KCNAB2,RPL7,DNM2,BCAS1,IQSEC3
GO:CC	coated vesicle membrane	GO:0030662	0.01095209	1.960503002	74	53	4	20217	AP2A2,COPG2,CLTC,AP2B1
GO:CC	myelin sheath	GO:0043209	0.011472775	1.940331527	210	62	6	20217	PKM,CLTC,CA2,SUCLA2,GFAP,LDHB
GO:CC	mitochondrion	GO:0005739	0.011871822	1.925482631	1747	49	14	20217	PKM,LACTB,ATP2A1,BSG,ACSS1,SND1,BDH1,CLTC,NDUFB5,MCCC2,GSTA4,HKDC1,RPS6KA6,SUCLA2
GO:CC	pyruvate kinase complex	GO:1902912	0.012814332	1.892304016	1	1	1	20217	PKM
GO:CC	vesicle membrane	GO:0012506	0.0130362	1.884848977	436	79	9	20217	BSG,AP2A2,RAB3C,COPG2,CLTC,AP2B1,SH3GL2,DNM2,SLC17A8
GO:CC	protein-containing complex	GO:0032991	0.013951855	1.855368049	4688	75	33	20217	PKM,AP2A2,PAK1,RPS25,SNX27,XPO7,CRMP1,ERC2,COPG2,RPLP2,SND1,MYO18A,MCTS1,PRKACB,CLTC,NDUFB5,ALCAM,MCCC2,KCNAB2,RPL7A,AP2B1,GNAL,RPL7,RPSA,RPS11,CPLX1,DNM2,SET,RPL13,DDX3X,PSMD13,IPO4,AP3D1
GO:CC	side of membrane	GO:0098552	0.013975091	1.854645363	468	58	8	20217	FARP1,CDH13,BDH1,ALCAM,KCNAB2,GFAP,GNAL,CISD1
GO:CC	neuron projection	GO:0043005	0.015566689	1.807803758	1358	79	16	20217	FARP1,PAK1,GRM2,CDH13,CRMP1,ERC2,ATAT1,ALCAM,KCNAB2,CA2,DDC,CPLX1,SH3GL2,DNM2,AP3D1,SLC17A8
GO:CC	intracellular non-membrane-bounded organelle	GO:0043232	0.015677353	1.804727258	4004	76	30	20217	SETD3,ATP2A1,FARP1,PAK1,RPS25,MAPRE3,CRMP1,ERC2,RPLP2,MYO18A,MCTS1,PRKACB,CLTC,LMNA,ATAT1,KCNAB2,RPS6KA6,RPS6KA2,RPL7A,GFAP,RPL7,RPSA,RPS11,LASP1,DNM2,SET,RPL13,DDX3X,IPO4,CTSB
GO:CC	postsynaptic specialization	GO:0099572	0.016513668	1.782156461	372	74	8	20217	RPS25,SNX27,ERC2,KCNAB2,RPL7,DNM2,BCAS1,IQSEC3
GO:CC	non-membrane-bounded organelle	GO:0043228	0.016613327	1.77954339	4016	76	30	20217	SETD3,ATP2A1,FARP1,PAK1,RPS25,MAPRE3,CRMP1,ERC2,RPLP2,MYO18A,MCTS1,PRKACB,CLTC,LMNA,ATAT1,KCNAB2,RPS6KA6,RPS6KA2,RPL7A,GFAP,RPL7,RPSA,RPS11,LASP1,DNM2,SET,RPL13,DDX3X,IPO4,CTSB
GO:CC	organelle	GO:0043226	0.017977234	1.745277139	11612	79	62	20217	PKM,LACTB,SETD3,ATP2A1,CD47,FARP1,EEF1G,BSG,AP2A2,PAK1,RPS25,ACSS1,KPNA4,MAPRE3,SNX27,NEDD8,GLO1,XPO7,RAB3C,CRMP1,ERC2,COPG2,RPLP2,SND1,MYO18A,MCTS1,PRKACB,BDH1,CLTC,LMNA,NDUFB5,ATAT1,MCCC2,KCNAB2,GSTA4,HKDC1,RPS6KA6,RPS6KA2,SUCLA2,RPL7A,GFAP,AP2B1,RPL7,RPSA,RPS11,CISD1,DDC,SH3GL2,LDHB,LASP1,DNM2,BCAS1,SET,RPL13,DDX3X,IPO4,IQSEC3,AP3D1,CTSB,HDGFL3,NISCH,SLC17A8
GO:CC	cytoplasmic side of membrane	GO:0098562	0.023255807	1.633468587	158	58	5	20217	FARP1,KCNAB2,GFAP,GNAL,CISD1
GO:CC	clathrin-coated vesicle membrane	GO:0030665	0.029600477	1.528701297	36	53	3	20217	AP2A2,CLTC,AP2B1
GO:CC	supramolecular fiber	GO:0099512	0.030954337	1.509278495	909	64	11	20217	ATP2A1,PAK1,MAPRE3,CRMP1,CLTC,LMNA,ATAT1,KCNAB2,GFAP,RPL7,DNM2
GO:CC	cytoplasmic vesicle part	GO:0044433	0.031570705	1.500715714	730	79	11	20217	BSG,AP2A2,SNX27,RAB3C,COPG2,CLTC,AP2B1,SH3GL2,DNM2,AP3D1,SLC17A8
GO:CC	supramolecular polymer	GO:0099081	0.032802489	1.484093208	915	64	11	20217	ATP2A1,PAK1,MAPRE3,CRMP1,CLTC,LMNA,ATAT1,KCNAB2,GFAP,RPL7,DNM2
GO:CC	supramolecular complex	GO:0099080	0.033119517	1.479916005	916	64	11	20217	ATP2A1,PAK1,MAPRE3,CRMP1,CLTC,LMNA,ATAT1,KCNAB2,GFAP,RPL7,DNM2
GO:CC	synaptic vesicle	GO:0008021	0.03343608	1.475784639	199	79	6	20217	AP2A2,RAB3C,CLTC,DDC,SH3GL2,SLC17A8
GO:CC	astrocyte end-foot	GO:0097450	0.038762401	1.411589327	5	79	2	20217	GFAP,SLC17A8
GO:CC	bounding membrane of organelle	GO:0098588	0.038826236	1.410874715	1468	79	16	20217	ATP2A1,BSG,AP2A2,SNX27,RAB3C,COPG2,MYO18A,CLTC,GFAP,AP2B1,CISD1,SH3GL2,DNM2,DDX3X,AP3D1,SLC17A8
GO:CC	coated vesicle	GO:0030135	0.040693979	1.390469844	161	64	5	20217	AP2A2,COPG2,CLTC,AP2B1,DNM2
GO:CC	exocytic vesicle	GO:0070382	0.044815025	1.348576357	210	79	6	20217	AP2A2,RAB3C,CLTC,DDC,SH3GL2,SLC17A8
GO:CC	clathrin coat	GO:0030118	0.047067217	1.32728148	42	53	3	20217	AP2A2,CLTC,AP2B1
GO:CC	intracellular organelle	GO:0043229	0.048425667	1.314924391	11326	64	50	20217	PKM,LACTB,SETD3,ATP2A1,FARP1,EEF1G,BSG,AP2A2,PAK1,RPS25,ACSS1,KPNA4,MAPRE3,SNX27,NEDD8,GLO1,XPO7,RAB3C,CRMP1,ERC2,COPG2,RPLP2,SND1,MYO18A,MCTS1,PRKACB,BDH1,CLTC,LMNA,NDUFB5,ATAT1,MCCC2,KCNAB2,GSTA4,HKDC1,RPS6KA6,RPS6KA2,SUCLA2,RPL7A,GFAP,AP2B1,RPL7,RPSA,RPS11,CISD1,DDC,SH3GL2,LDHB,LASP1,DNM2
GO:CC	cell part	GO:0044464	0.049137547	1.308586524	15933	65	62	20217	PKM,LACTB,SETD3,ICAM5,ATP2A1,CD47,FARP1,EEF1G,BSG,AP2A2,PAK1,RPS25,ACSS1,KPNA4,MAPRE3,SNX27,NDRG3,NEDD8,GLO1,GRM2,XPO7,RAB3C,CDH13,CRMP1,ERC2,COPG2,RPLP2,SND1,MYO18A,MCTS1,PRKACB,BDH1,CLTC,LMNA,NDUFB5,ATAT1,ALCAM,MCCC2,KCNAB2,BLVRA,GSTA4,HKDC1,RPS6KA6,RPS6KA2,CA2,SUCLA2,DPYSL4,RPL7A,GFAP,AP2B1,GNAL,RPL7,RPSA,RPS11,CISD1,DDC,CPLX1,SH3GL2,LDHB,LASP1,DNM2,BCAS1
KEGG	Endocrine and other factor-regulated calcium reabsorption	KEGG:04961	0.003955804	2.402765251	54	64	5	8202	AP2A2,PRKACB,CLTC,AP2B1,DNM2
KEGG	Synaptic vesicle cycle	KEGG:04721	0.004933705	2.306826828	74	79	6	8202	AP2A2,CLTC,AP2B1,CPLX1,DNM2,SLC17A8
KEGG	Ribosome	KEGG:03010	0.006602706	2.180278065	129	69	7	8202	RPS25,RPLP2,RPL7A,RPL7,RPSA,RPS11,RPL13
KEGG	Pyruvate metabolism	KEGG:00620	0.007837522	2.105821234	38	21	3	8202	PKM,ACSS1,GLO1
REAC	Retrograde neurotrophin signalling	REAC:R-MMU-177504	0.000110827	3.955354672	11	61	4	9640	AP2A2,CLTC,AP2B1,SH3GL2
REAC	Recycling pathway of L1	REAC:R-MMU-437239	0.000732953	3.134923873	35	64	5	9640	AP2A2,CLTC,AP2B1,SH3GL2,DNM2
REAC	L1CAM interactions	REAC:R-MMU-373760	0.001517852	2.818770605	70	64	6	9640	AP2A2,PAK1,CLTC,AP2B1,SH3GL2,DNM2
REAC	Signaling by NTRK1 (TRKA)	REAC:R-MMU-187037	0.005606058	2.25134243	55	61	5	9640	AP2A2,CLTC,RPS6KA2,AP2B1,SH3GL2
REAC	VLDLR internalisation and degradation	REAC:R-MMU-8866427	0.00797575	2.098228475	12	53	3	9640	AP2A2,CLTC,AP2B1
REAC	WNT5A-dependent internalization of FZD2, FZD5 and ROR2	REAC:R-MMU-5140745	0.010328193	1.985975638	13	53	3	9640	AP2A2,CLTC,AP2B1
REAC	Integrin cell surface interactions	REAC:R-MMU-216083	0.016314284	1.787431987	82	10	3	9640	ICAM5,CD47,BSG
REAC	Signaling by NTRKs	REAC:R-MMU-166520	0.018138354	1.741402132	70	61	5	9640	AP2A2,CLTC,RPS6KA2,AP2B1,SH3GL2
REAC	WNT5A-dependent internalization of FZD4	REAC:R-MMU-5099900	0.019988336	1.699223354	16	53	3	9640	AP2A2,CLTC,AP2B1
REAC	Axon guidance	REAC:R-MMU-422475	0.022787637	1.642300703	283	64	9	9640	AP2A2,PAK1,CRMP1,PRKACB,CLTC,DPYSL4,AP2B1,SH3GL2,DNM2
REAC	LDL clearance	REAC:R-MMU-8964038	0.034185777	1.466154544	19	53	3	9640	AP2A2,CLTC,AP2B1
WP	Cytoplasmic Ribosomal Proteins	WP:WP163	0.001122464	2.949827415	82	69	8	4468	RPS25,RPLP2,RPS6KA2,RPL7A,RPL7,RPSA,RPS11,RPL13
TF	Factor: FOXN4; motif: NNWANNCGWMCGCGTCNNNNMT; match class: 1	TF:M04662_1	2.08E-05	4.681227295	12830	79	69	21949	PKM,LACTB,SETD3,PPME1,ICAM5,ATP2A1,CD47,FARP1,AP2A2,PAK1,RPS25,ACSS1,KPNA4,MAPRE3,SNX27,NDRG3,KCTD12,NEDD8,GLO1,GRM2,XPO7,RAB3C,CDH13,CRMP1,COPG2,RPLP2,SND1,MYO18A,MCTS1,PRKACB,BDH1,CLTC,LMNA,NDUFB5,ALCAM,MCCC2,KCNAB2,BLVRA,GSTA4,RPS6KA6,RPS6KA2,EIF4G3,CA2,SUCLA2,DPYSL4,RPL7A,GNAL,RPL7,RPSA,RPS11,CISD1,CPLX1,SH3GL2,LDHB,LASP1,DNM2,PHF24,SIRPA,SET,RPL13,AGAP1,DDX3X,PSMD13,IPO4,IQSEC3,AP3D1,HDGFL3,…
TF	Factor: ZF5; motif: GSGCGCGR; match class: 1	TF:M00716_1	0.0004284	3.368150688	12067	78	64	21949	PKM,LACTB,SETD3,PPME1,ICAM5,CD47,FARP1,EEF1G,BSG,AP2A2,PAK1,ACSS1,KPNA4,SNX27,NDRG3,KCTD12,NEDD8,GLO1,GRM2,XPO7,RAB3C,CDH13,CRMP1,COPG2,RPLP2,SND1,MYO18A,PRKACB,BDH1,CLTC,LMNA,NDUFB5,ALCAM,MCCC2,BLVRA,RPS6KA6,RPS6KA2,EIF4G3,CA2,SUCLA2,DPYSL4,GFAP,AP2B1,GNAL,RPL7,RPSA,RPS11,CISD1,CPLX1,SH3GL2,LDHB,LASP1,DNM2,PHF24,SIRPA,RPL13,AGAP1,DDX3X,PSMD13,IPO4,IQSEC3,CTSB,HDGFL3,NISCH
TF	Factor: Sp2; motif: NYSGCCCCGCCCCCY; match class: 0	TF:M03567_0	0.004504983	2.346306866	3939	50	23	21949	PKM,LACTB,SETD3,PPME1,BSG,AP2A2,RPS25,ACSS1,SNX27,GLO1,GRM2,CDH13,COPG2,RPLP2,SND1,BDH1,ATAT1,ALCAM,RPS6KA6,RPS6KA2,CA2,SUCLA2,DPYSL4
TF	Factor: GATA-1; motif: SNNGATNNNN; match class: 0	TF:M00075_0	0.023206207	1.634395838	5374	75	35	21949	CD47,BSG,PAK1,RPS25,ACSS1,KPNA4,SNX27,NDRG3,KCTD12,NEDD8,GLO1,XPO7,RAB3C,CDH13,CRMP1,SND1,MYO18A,ALCAM,MCCC2,BLVRA,HKDC1,RPS6KA6,EIF4G3,CA2,GFAP,GNAL,RPS11,DDC,CPLX1,LASP1,SET,RPL13,PSMD13,IQSEC3,AP3D1
TF	Factor: RBP-Jkappa; motif: TTCCCACK; match class: 0	TF:M01111_0	0.023375373	1.631241456	1037	5	4	21949	PKM,SETD3,PPME1,ICAM5
TF	Factor: BEN; motif: CAGCGRNV; match class: 1	TF:M01240_1	0.026872534	1.570691382	12009	79	61	21949	PKM,SETD3,PPME1,ICAM5,CD47,FARP1,EEF1G,AP2A2,PAK1,ACSS1,KPNA4,MAPRE3,SNX27,NDRG3,KCTD12,NEDD8,GLO1,GRM2,XPO7,CDH13,CRMP1,COPG2,RPLP2,SND1,MYO18A,PRKACB,BDH1,CLTC,LMNA,NDUFB5,MCCC2,BLVRA,GSTA4,RPS6KA6,RPS6KA2,EIF4G3,CA2,SUCLA2,DPYSL4,RPL7A,AP2B1,GNAL,RPL7,RPSA,CISD1,CPLX1,SH3GL2,LDHB,LASP1,BCAS1,PHF24,SIRPA,RPL13,AGAP1,DDX3X,IPO4,AP3D1,CTSB,HDGFL3,NISCH,SLC17A8
TF	Factor: CTCF; motif: NAGGGGGCGCNNKNNNN; match class: 1	TF:M08995_1	0.027474939	1.561063259	9373	79	52	21949	PKM,SETD3,PPME1,ICAM5,ATP2A1,CD47,FARP1,EEF1G,BSG,AP2A2,PAK1,RPS25,KPNA4,SNX27,NDRG3,KCTD12,GRM2,XPO7,CDH13,CRMP1,COPG2,PRKACB,CLTC,ATAT1,ALCAM,KCNAB2,GSTA4,RPS6KA6,EIF4G3,DPYSL4,RPL7A,GFAP,AP2B1,GNAL,RPL7,RPSA,CPLX1,SH3GL2,LDHB,LASP1,BCAS1,PHF24,SIRPA,AGAP1,DDX3X,PSMD13,IPO4,IQSEC3,CTSB,HDGFL3,NISCH,SLC17A8
TF	Factor: ELK-1; motif: ACCGGAWRTN; match class: 1	TF:M01981_1	0.029079874	1.536407483	9027	72	47	21949	LACTB,SETD3,PPME1,CD47,FARP1,EEF1G,BSG,AP2A2,PAK1,RPS25,ACSS1,KPNA4,SNX27,KCTD12,NEDD8,RAB3C,CRMP1,ERC2,RPLP2,SND1,MYO18A,MCTS1,PRKACB,BDH1,CLTC,NDUFB5,ATAT1,BLVRA,RPS6KA2,EIF4G3,DPYSL4,RPL7A,AP2B1,RPL7,RPSA,RPS11,CISD1,CPLX1,LDHB,LASP1,DNM2,SIRPA,SET,RPL13,AGAP1,DDX3X,PSMD13
TF	Factor: SP2; motif: GNNGGGGGCGGGGSN; match class: 0	TF:M03807_0	0.032551376	1.48743065	4153	77	30	21949	PKM,LACTB,SETD3,PPME1,EEF1G,RPS25,SNX27,KCTD12,GLO1,GRM2,CDH13,COPG2,SND1,MCTS1,BDH1,ATAT1,ALCAM,RPS6KA2,CA2,SUCLA2,DPYSL4,RPL7A,RPL7,SH3GL2,BCAS1,DDX3X,PSMD13,IPO4,CTSB,HDGFL3
TF	Factor: ERG; motif: MNNSNGGAAG; match class: 1	TF:M08880_1	0.036209733	1.441174682	184	74	6	21949	KPNA4,ERC2,GFAP,RPL7,SET,IQSEC3
TF	Factor: BCL6B; motif: NNNNCCGCCCCWNNNN; match class: 1	TF:M02844_1	0.036740875	1.434850502	8520	17	15	21949	PKM,LACTB,SETD3,ICAM5,ATP2A1,CD47,FARP1,EEF1G,AP2A2,PAK1,RPS25,ACSS1,KPNA4,MAPRE3,SNX27
