# Supplementary material for: Cocaine self-administration induces sex-dependent protein expression in the nucleus accumbens
Source: Commun Biol. 2021 Jul 16;4:883. doi: 10.1038/s42003-021-02358-w (PMC8285523; doi:10.1038/s42003-021-02358-w)
Supplement: Supplementary file 4 — Supplementary Data 1–18 [file 42003_2021_2358_MOESM4_ESM.zip › Supplementary Data/Supplementary Data 13_REVIGO Analysis_ Fem Coc vs Fem Sal - Copy.csv]

CELLULAR COMPARTMENT
term_ID	description	frequency	plot_X	plot_Y	plot_size	log10 p-value	uniqueness	dispensability	representative
GO:0005623	cell	53.55%	3.945	-3.043	6.722	2.0824	0.979	0	5623
GO:0005739	mitochondrion	2.16%	-5.848	-2.614	5.327	3.7494	0.541	0	5739
GO:0030054	cell junction	0.45%	1.63	0.225	4.641	1.6673	0.954	0	30054
GO:0043226	organelle	20.79%	2.457	-5.168	6.311	2.2951	0.963	0	43226
GO:0044456	synapse part	0.23%	0.601	-7.245	4.355	5.229	0.793	0	44456
GO:0045202	synapse	0.30%	-2.909	7.233	4.468	5.1793	0.954	0	45202
GO:0070469	respiratory chain	0.30%	1.805	4.885	4.465	2.0354	0.935	0	70469
GO:0098805	whole membrane	0.89%	3.739	3.038	4.941	1.5842	0.935	0.035	98805
GO:0043209	myelin sheath	0.05%	-0.27	6.271	3.683	1.9156	0.889	0.054	43209
GO:0097458	neuron part	0.32%	4.728	-0.098	4.498	3.5422	0.877	0.064	97458
GO:0005737	cytoplasm	26.02%	-7.106	0.969	6.408	8.1911	0.724	0.256	5737
GO:0005622	intracellular	41.18%	-6.363	3.672	6.608	4.9174	0.818	0.276	5622
GO:0030133	transport vesicle	0.18%	-5.914	-4.173	4.247	3.7302	0.428	0.355	30133
GO:0044464	cell part	52.39%	-7.207	3.531	6.712	2.1687	0.823	0.378	44464
GO:0044444	cytoplasmic part	12.66%	-6.978	-0.023	6.095	7.7878	0.689	0.389	44444
GO:0044422	organelle part	9.43%	-4.02	-5.962	5.967	2.2726	0.644	0.401	44422
GO:0044429	mitochondrial part	1.20%	-6.073	-3.19	5.073	3.044	0.493	0.437	44429
GO:0044424	intracellular part	35.65%	-6.825	1.713	6.545	4.923	0.753	0.439	44424
GO:0005829	cytosol	2.55%	-7.366	-1.427	5.4	2.704	0.631	0.481	5829
MOLECULAR FUNCTION
GO:0003824	catalytic activity	65.83%	-4.534	2.077	6.967	2.0866	0.939	0	3824
GO:0003919	FMN adenylyltransferase activity	0.03%	3.123	5.812	3.662	1.3881	0.827	0	3919
GO:0005488	binding	55.66%	-5.554	-1.946	6.894	1.8145	0.921	0	5488
GO:0042802	identical protein binding	0.40%	-1.729	-7.37	4.751	2.8539	0.695	0	42802
GO:0098918	structural constituent of synapse	0.00%	-1.491	4.957	1.568	2.4106	0.826	0	98918
GO:0000166	nucleotide binding	20.19%	6.827	-2.169	6.454	2.9719	0.599	0.073	166
GO:0097367	carbohydrate derivative binding	17.25%	2.96	-1.153	6.385	1.4988	0.712	0.155	97367
GO:0036094	small molecule binding	21.34%	6.098	0.663	6.478	2.908	0.712	0.165	36094
GO:0043168	anion binding	20.94%	4.552	-5.341	6.47	2.4721	0.712	0.167	43168
GO:1901265	nucleoside phosphate binding	20.19%	6.46	-3.344	6.454	2.9719	0.664	0.327	1901265
GO:0097110	scaffold protein binding	0.01%	-2.576	-6.642	3	2.0115	0.719	0.396	97110
BIOLOGICAL PROCESS
GO:0009636	response to toxic substance	0.83%	5.671	1.978	5.029	-3.5552	0.842	0	9636
GO:0021537	telencephalon development	0.04%	-4.155	-5.596	3.75	-1.8552	0.477	0	21537
GO:0065003	macromolecular complex assembly	1.50%	-4.96	2.605	5.283	-1.8187	0.73	0	65003
GO:0007625	grooming behavior	0.00%	0.497	4.662	2.667	-1.6705	0.772	0.045	7625
GO:0044281	small molecule metabolic process	15.14%	3.843	-6.186	6.288	-2.2357	0.639	0.085	44281
GO:0019752	carboxylic acid metabolic process	8.83%	4.695	-4.971	6.054	-1.8951	0.522	0.364	19752
GO:0050885	neuromuscular process controlling balance	0.01%	-4.738	-4.507	3.188	-1.6487	0.636	0.436	50885
