# Supplementary material for: Cocaine self-administration induces sex-dependent protein expression in the nucleus accumbens
Source: Commun Biol. 2021 Jul 16;4:883. doi: 10.1038/s42003-021-02358-w (PMC8285523; doi:10.1038/s42003-021-02358-w)
Supplement: Supplementary file 4 — Supplementary Data 1–18 [file 42003_2021_2358_MOESM4_ESM.zip › Supplementary Data/Supplementary Data 14_REVIGO Analysis_Mal Coc vs Mal Sal - Copy.csv]

CELLULAR COMPARTMENT
term_ID	description	frequency	plot_X	plot_Y	plot_size	log10 p-value	uniqueness	dispensability	representative
GO:0022626	cytosolic ribosome	0.19%	6.304	3.706	4.265	-8.0232	0.604	0	22626
GO:0032991	macromolecular complex	14.01%	-2.778	-1.548	6.139	-1.8554	0.969	0	32991
GO:0043226	organelle	20.79%	1.156	6.909	6.311	-1.7453	0.971	0	43226
GO:0044456	synapse part	0.23%	-0.514	2.609	4.355	-5.9626	0.764	0	44456
GO:0045202	synapse	0.30%	5.257	-6.766	4.468	-5.5058	0.964	0	45202
GO:0098805	whole membrane	0.89%	-5.326	-1.384	4.941	-2.7951	0.948	0	98805
GO:0099080	supramolecular complex	0.54%	-1.854	4.868	4.726	-1.4799	0.964	0	99080
GO:0099512	supramolecular fiber	0.54%	0.208	-0.652	4.723	-1.5093	0.929	0	99512
GO:0098552	side of membrane	0.21%	-1.573	6.876	4.324	-1.8546	0.947	0.034	98552
GO:0048475	coated membrane	0.26%	1.421	-4.33	4.414	-2.3097	0.949	0.035	48475
GO:0098562	cytoplasmic side of membrane	0.15%	-5.018	1.326	4.162	-1.6335	0.948	0.037	98562
GO:0005905	clathrin-coated pit	0.04%	-4.367	3.701	3.632	-3.5111	0.762	0.044	5905
GO:0043209	myelin sheath	0.05%	-3.963	-4.217	3.683	-1.9403	0.9	0.044	43209
GO:0030424	axon	0.09%	-0.748	-6.574	3.94	-2.5129	0.804	0.046	30424
GO:0097458	neuron part	0.32%	2.9	-7.079	4.498	-5.7496	0.889	0.051	97458
GO:1902912	pyruvate kinase complex	0.00%	3.553	7.099	0.301	-1.8923	0.905	0.151	1902912
GO:0005737	cytoplasm	26.02%	7.331	-0.42	6.408	-7.7399	0.741	0.174	5737
GO:0005622	intracellular	41.18%	7.026	-2.694	6.608	-3.9805	0.828	0.276	5622
GO:0043228	non-membrane-bounded organelle	8.41%	5.938	5.514	5.918	-1.7795	0.727	0.284	43228
GO:0005829	cytosol	2.55%	7.3	1.618	5.4	-5.9914	0.645	0.363	5829
GO:0044464	cell part	52.39%	7.668	-2.503	6.712	-1.3086	0.832	0.378	44464
GO:0044444	cytoplasmic part	12.66%	7.249	0.422	6.095	-7.9318	0.706	0.389	44444
GO:0044424	intracellular part	35.65%	7.342	-1.063	6.545	-3.988	0.767	0.439	44424
GO:0097450	astrocyte end-foot	0.00%	-1.208	-6.289	1.851	-1.4116	0.884	0.477	97450
GO:0005739	mitochondrion	2.16%	6.819	2.444	5.327	-1.9255	0.597	0.481	5739
