# Supplementary material for: Cocaine self-administration induces sex-dependent protein expression in the nucleus accumbens
Source: Commun Biol. 2021 Jul 16;4:883. doi: 10.1038/s42003-021-02358-w (PMC8285523; doi:10.1038/s42003-021-02358-w)
Supplement: Supplementary file 4 — Supplementary Data 1–18 [file 42003_2021_2358_MOESM4_ESM.zip › Supplementary Data/Supplementary Data 15_RRHO Ranked List_Male Coc Log2FC of Male Sal - Copy.csv]

Gene name	log2FC
Tuba1a	-3.650634019
Osbpl10	-1.326654339
Sf3b3	-1.135576083
Kpna4	-1.043281753
Icam5	-1.027897356
Hdgfl3	-0.965927435
Myh11	-0.958299776
Hnrnph2	-0.953330495
Cox5b	-0.933054024
Grm2	-0.907163961
Slc25a31	-0.875530314
Pklr	-0.866885109
Arl3	-0.86070516
Gstp2	-0.826401301
Syt2	-0.775856409
Prkacb	-0.745944279
Psmd13	-0.742492445
Arl2	-0.728677054
Lactb	-0.71186585
Ppm1f	-0.703948986
Tubal3	-0.683089187
Dnm2	-0.667040789
Inpp1	-0.654618434
Cpne5	-0.654506589
Anln	-0.649276147
Atp2a1	-0.641359022
Sh3gl3	-0.639759247
Dnaja1	-0.635263854
Rps6ka2	-0.634365404
Rps6ka6	-0.634365404
Anxa7	-0.63031361
Prkaca	-0.617850261
Ndrg3	-0.607272785
Elmod1	-0.604296153
Sec14l2	-0.580872813
Rab5a	-0.575953076
Plcxd3	-0.545922852
Dynlrb1	-0.543866821
Glo1	-0.532755667
Ddc	-0.530224452
Psmd11	-0.52941024
Hnrnpll	-0.523262242
Celf2	-0.521036495
Aldh1a1	-0.518025408
Ppp2r1b	-0.515536696
Agap1	-0.508095486
Eif3a	-0.504625531
Gria3	-0.503750243
Nedd8	-0.501413874
Stk25	-0.489292042
Rab6a	-0.488897425
Kazn	-0.484659498
Syt5	-0.480630127
Rnpep	-0.472388165
Gnal	-0.468380622
Atpaf1	-0.467700097
Jup	-0.466818133
Samm50	-0.4649112
Inpp4a	-0.464601388
Flot1	-0.453080504
Rasal1	-0.450821963
Syp	-0.449805012
Rps16	-0.446615065
Nlgn2	-0.437494988
Nlgn4l	-0.437494988
Stxbp5	-0.426861186
Rap1gap	-0.424878325
Ephx2	-0.421927685
Tubb6	-0.418099154
Palm	-0.414970835
Mpc2	-0.414703038
Rab3gap2	-0.414103701
Cd81	-0.413293942
Snrpd3	-0.412619291
Kctd12	-0.409670188
Hspa12b	-0.407447335
Npm1	-0.406076103
Ptpn11	-0.405055414
Cd9	-0.403811727
Omg	-0.403550702
Gbp5	-0.402215172
Gna13	-0.390092778
Ttyh1	-0.389218591
Hbb-b2	-0.387470416
Dhx15	-0.386171663
Adcy5	-0.384418488
Gria2	-0.380239515
Csnk2a1	-0.3792519
Cacna1e	-0.373775531
Hbb-y	-0.371468227
Rin1	-0.367170847
Xpo1	-0.366602406
Tuba1c	-0.366307577
Ndrg2	-0.362777363
Timm44	-0.360926988
Gnai3	-0.358736827
Atl1	-0.35787753
Atp6v0d1	-0.354572455
Stx16	-0.349821375
Nedd4	-0.349229245
Ppp3cc	-0.34879834
Sept12	-0.346477488
Prkar2a	-0.345968029
Ccny	-0.337427162
Them4	-0.33730332
Agk	-0.336060639
Gng7	-0.334321312
Mgll	-0.329238612
Atp6v1c1	-0.328525186
Gmps	-0.328499987
Rab18	-0.328257749
Gucy1b1	-0.326837113
Acsf3	-0.326274863
Pip4k2c	-0.323361815
Ap3d1	-0.322324147
Ttc7b	-0.31968303
Psap	-0.317358292
Pkm	-0.315153161
Slc8a2	-0.310355875
Itpr1	-0.309847643
Srgap3	-0.308625644
Cd47	-0.306606181
Slc4a7	-0.305342767
Rpl3	-0.304246246
Rab3c	-0.303645882
Wdr37	-0.302533287
Anxa6	-0.299169683
Cops2	-0.297871825
Rab8b	-0.297331618
Stam	-0.293092256
Mtx2	-0.290675471
Tubb4a	-0.290656944
Baiap2	-0.289753506
Gnb1	-0.289445572
Th	-0.288855066
Acot1	-0.288217192
Akr1b1	-0.288132808
Ndufs1	-0.2872506
Ppp3r1	-0.28691543
Cmpk2	-0.28671454
Tubb4b	-0.286220319
Cyb5r3	-0.286067541
Pde1b	-0.285847479
Hibch	-0.285680327
Alcam	-0.283672569
Adssl1	-0.282241776
Gpm6b	-0.280791718
Ctnna2	-0.280788335
Gsk3a	-0.279973279
Canx	-0.27995296
Pzp	-0.278614038
Cuta	-0.277842222
Rab6b	-0.275906469
Arhgap1	-0.274896446
Pak1	-0.274435292
Npepps	-0.273253662
Sv2b	-0.272416307
Acly	-0.270161448
Scrn3	-0.269415225
Epha4	-0.268241714
Acyp1	-0.268069386
Rab1A	-0.266986126
Cnksr2	-0.266983279
Gnaz	-0.265556857
Prpf19	-0.265549092
Camkv	-0.264306962
Ehd3	-0.263745393
Arpc3	-0.262713774
Micu3	-0.26266656
Camk2b	-0.261419659
Rraga	-0.261377409
Mlf2	-0.259578762
Fkbp8	-0.259371554
Sirpa	-0.258992139
Uchl1	-0.257773705
Oat	-0.257455471
Mapk10	-0.257094011
Scn4a	-0.256281628
Mtap	-0.256123364
Tpm1	-0.255935868
Vamp3	-0.255296848
Spr	-0.255045643
Slc25a25	-0.25430691
Arhgef7	-0.25415033
Ass1	-0.252908584
H2afx	-0.251219041
Gars	-0.250646347
Prdx1	-0.250503898
Gnai1	-0.249137883
Vdac1	-0.248782419
Ppid	-0.24815832
Atp2b1	-0.247380263
Ppa2	-0.246967177
Vps13a	-0.246945271
Mapk3	-0.246546201
Clasp1	-0.246241482
Rpn2	-0.246051966
Hnrnpl	-0.245088828
Opa1	-0.244633479
Clu	-0.24427825
Dlg4	-0.243277717
Gabbr1	-0.240284459
Diras2	-0.240089799
Vdac3	-0.239216501
Got2	-0.238855271
Dynll2	-0.238463547
Adh5	-0.236537076
Actn2	-0.235866611
Sptb	-0.235482468
Sipa1l1	-0.235100013
Ckap5	-0.234554817
Epb41l1	-0.233711434
Itpa	-0.232978876
Akr7a2	-0.232098261
Nf1	-0.231821797
Grm5	-0.231675204
Dclk2	-0.231335549
Sh3gl2	-0.23127925
Sept2	-0.230788493
Psmb3	-0.228625676
Ywhaq	-0.227915541
Ctbp1	-0.22680015
Phactr1	-0.226581256
Ppp2cb	-0.225874372
Gnao1	-0.225548305
Hapln1	-0.224956071
Sdhb	-0.224788777
Rragb	-0.224559115
Ppt1	-0.223722056
Atp1a1	-0.223216287
Akap5	-0.223154791
Necab2	-0.222572728
Dnm1	-0.220777049
L2hgdh	-0.220425408
Sept6	-0.218977482
Rogdi	-0.218858434
Sdr39u1	-0.21752038
Cltc	-0.21594265
Atp12a	-0.21367339
Actb	-0.213253018
Shank3	-0.212308307
Gdap1l1	-0.212277042
Fahd1	-0.212251099
Ndufs2	-0.21082395
Dhdh	-0.209933752
Psmd12	-0.208595587
Appl1	-0.208528312
Txnrd1	-0.207106792
Src	-0.20295978
Eif1	-0.202823343
Ap2b1	-0.202427045
Mccc1	-0.202037953
Syt1	-0.200718831
Mapk1	-0.200631211
Dnajc5	-0.200228708
Fh	-0.199634823
Abat	-0.199377622
Rbm39	-0.199282235
Nit2	-0.198730371
Dpp6	-0.198466711
Hist1h1d	-0.198237946
Dlg3	-0.19802864
Acta1	-0.196932658
Csnk1a1	-0.19633353
Ywhaz	-0.195559898
Anp32a	-0.194866061
Rps10	-0.194840356
Hnrnpf	-0.194628161
Hk2	-0.19216227
Aldh2	-0.190599041
Pdpk1	-0.190583616
Sncb	-0.190582646
Ndufs3	-0.190493478
Ldhb	-0.189355887
Ppp3ca	-0.189135511
Dpp3	-0.188706504
Hpcal1	-0.188445835
Eef1a2	-0.188362988
Bin1	-0.187594967
Gsr	-0.186198024
Prkar2b	-0.186093064
Ap2a2	-0.185544557
Rab5c	-0.184077649
Hpcal4	-0.183941504
Tprg1l	-0.183500766
Slc1a2	-0.182866347
Cadps	-0.182546554
Stk24	-0.181717755
Idh3g	-0.181687659
Ly6h	-0.181682325
Atp1a4	-0.181126216
Crym	-0.18005383
Necab1	-0.179228662
Acad9	-0.179174732
Atp5mf	-0.178150193
Hsdl1	-0.176065333
Ubr4	-0.175887577
Dstn	-0.174907744
Scn9a	-0.174800983
Sucla2	-0.174103983
Slc4a10	-0.173977499
Exoc8	-0.173342278
Atp8a1	-0.173001038
Slc17a7	-0.172402275
Padi2	-0.172131977
Aak1	-0.17202836
Slc2a3	-0.171864026
Grm3	-0.171817591
Bmp2k	-0.17096542
Actbl2	-0.170711396
Hsph1	-0.169803608
Atp6v1h	-0.169186472
Cap2	-0.168007969
Cdh2	-0.167537169
Ldha	-0.166516969
Vps26b	-0.165537472
Gdi1	-0.164660923
Pcbp3	-0.164502545
Ngef	-0.162634238
Hnrnpd	-0.16104352
Rab35	-0.160994984
Hnrnpa1	-0.160794531
Add3	-0.159790253
Pdhb	-0.158709148
Slc3a2	-0.158515852
Coro2b	-0.158172596
Prdx3	-0.157665302
Syngr3	-0.156945631
Arf2	-0.156192287
Serpina3m	-0.156112821
Syncrip	-0.156007991
Vamp1	-0.154571454
Ddx39b	-0.154229092
Rab3d	-0.153711891
Mdh1	-0.153496639
Rpn1	-0.152962748
Pacsin1	-0.152163654
Cdk5	-0.15210731
Cs	-0.152064068
Gnb3	-0.151488556
Hmgcl	-0.151446543
Tubb5	-0.151399897
Pdk3	-0.151353317
Actn1	-0.149342435
Kbtbd11	-0.149301228
Pcca	-0.149134184
G6pdx	-0.148981002
Gapdh	-0.148940913
Hyou1	-0.148621937
Exoc4	-0.148375348
Iqsec1	-0.148352251
Nfs1	-0.146427692
Myh10	-0.144123659
Dnm3	-0.143537407
Rap2c	-0.14182568
Gdi2	-0.141713038
Rab11b	-0.14156708
Hspa12a	-0.141329137
Stxbp1	-0.140857578
RO60	-0.139541016
Eif4b	-0.138227335
Ptbp1	-0.138186406
Hk1	-0.137025041
Nono	-0.136014786
Myh9	-0.134775552
Psma5	-0.134367887
Prkcb	-0.133413834
Astn1	-0.133122484
Bcs1l	-0.133015774
Pip5k1c	-0.131991101
Aldh5a1	-0.131544401
Ap1g1	-0.130934416
Mecp2	-0.13080886
Glud1	-0.1307696
Lrp1	-0.130403144
Phyhip	-0.129304086
U2af2	-0.129235751
Rab7a	-0.128116877
Pde2a	-0.128104359
Pdha1	-0.127997681
Hras	-0.127917828
Gstm3	-0.12784704
Uqcrc2	-0.127504327
Uqcrc1	-0.127018639
Aldh4a1	-0.126561325
Aco2	-0.126553785
Gmpr	-0.126508717
Exoc1	-0.126333613
Hspd1	-0.126295245
Tomm70	-0.126020194
Snap91	-0.123904103
Esd	-0.123655555
Cadm2	-0.123446137
Tppp	-0.123358371
Cops3	-0.122687477
Pde10a	-0.122481058
Comt	-0.119222239
Syn2	-0.11899377
Sod2	-0.118978962
Ptpn5	-0.117221827
Actc1	-0.116812065
P4hb	-0.116011321
Acot2	-0.11557472
Hnrnpa3	-0.114732813
Ppp5c	-0.113813054
Acsf2	-0.112937316
Thy1	-0.112343166
Etfb	-0.111917759
Oxr1	-0.111722533
Gstp1	-0.111262776
Bphl	-0.111249675
Rap2a	-0.110684194
Prps1	-0.110683759
Dbn1	-0.11058035
Grb2	-0.110147494
Ilf2	-0.109905226
Idh3a	-0.109764621
Dlat	-0.109683137
Homer1	-0.109247216
Me3	-0.10921264
Hnrnpab	-0.108901644
Scamp3	-0.108679668
Rab31	-0.108542983
Sept8	-0.108347403
Coro1a	-0.107787542
Ppm1a	-0.10742874
Ppp3cb	-0.106423918
Pgp	-0.106142609
Hist2h2aa1	-0.105966736
Hist2h2ac	-0.105966736
Cand1	-0.104724747
Gnaq	-0.104255883
Tspan7	-0.104121894
Fam49a	-0.10356876
Acot9	-0.103414217
Ppp2ca	-0.103092565
Myo5a	-0.102959591
Ahcy	-0.102494548
Suclg1	-0.102089182
Gda	-0.099529908
Kif5b	-0.099346401
Camk2d	-0.099014537
Sccpdh	-0.098482183
Ogdh	-0.097905873
Ak1	-0.097500512
Ckb	-0.097310158
Bcan	-0.096820918
Cpne1	-0.095998483
Prepl	-0.095620333
Mtch2	-0.09558622
Sirt2	-0.095268774
Ctnna1	-0.0951064
Cyld	-0.093028555
Ncald	-0.092781636
Guk1	-0.091802033
H2afy2	-0.091645722
Flot2	-0.091541061
Capn2	-0.091201274
Pc	-0.091150629
Adss	-0.090199935
Ap1b1	-0.090009852
Dhx9	-0.089630925
Ctnnb1	-0.088790798
Psme2	-0.0882717
Heatr5b	-0.088012731
Fbxl16	-0.087087802
Sept7	-0.086976367
Hsd17b10	-0.086617673
Nsf	-0.086228202
Strn	-0.085975435
Atp6v1a	-0.085955702
Rgs7	-0.084730847
Eef1a1	-0.084573986
Pebp1	-0.083305688
Psat1	-0.083266792
Hspa1l	-0.081856131
Tufm	-0.080965118
Lancl2	-0.080575126
Aldh7a1	-0.080435522
Rab3b	-0.080365728
Tpd52	-0.080309095
Gnb4	-0.079502336
Ptprs	-0.079286428
Igsf8	-0.079027722
Aprt	-0.079003451
Ube3a	-0.078686322
Atp2a2	-0.078187668
Dlg2	-0.078032575
Rap1a	-0.077995686
Rap1b	-0.077995686
Sec31a	-0.077929248
Stx1a	-0.077703511
Fam49b	-0.077067372
Psmc2	-0.076978862
Pfkm	-0.076843525
Dld	-0.076557901
Wdr7	-0.076303378
Rhoa	-0.076236495
Amph	-0.076083523
Dctn1	-0.075598925
Sgta	-0.075498204
Rap1gap2	-0.07519742
Tspan2	-0.074955556
Ppfia3	-0.074739561
Wasf1	-0.074209052
Rock2	-0.073975394
Acadvl	-0.072784998
Pccb	-0.072710701
Cct6b	-0.071958734
Dbt	-0.071863409
Eif2b1	-0.07149311
Acadl	-0.071387333
Sh3glb2	-0.071351413
Sptan1	-0.071300992
Agap3	-0.070793857
Eci1	-0.070530544
Sptbn1	-0.069995076
Rab33b	-0.06976651
Hspa8	-0.069436976
Calb1	-0.069405731
Dnajc6	-0.069384662
Tnpo3	-0.069305266
Atp2b2	-0.069162452
Mpp6	-0.06874757
Cct7	-0.067163718
H2afy	-0.066826668
Pip4k2b	-0.0663528
Tubb3	-0.065367213
Nfasc	-0.06521978
Rab15	-0.064279424
Pip4k2a	-0.064218088
Sdha	-0.062831633
Flna	-0.062544902
Skp1	-0.06253123
Psme1	-0.062463632
Stip1	-0.062347888
Cap1	-0.062283965
Usp5	-0.062114499
Scamp1	-0.061857435
Trim3	-0.061660173
Eno3	-0.061452653
Nipsnap1	-0.061321987
Sv2a	-0.06084912
Eif4a1	-0.059693035
Smap2	-0.059615465
Ssb	-0.059594754
Stx1b	-0.059261115
L1cam	-0.059002581
Vps50	-0.058794464
Plxna2	-0.058222415
Cnp	-0.05780091
Add1	-0.057526113
Rab3a	-0.057253847
Abhd12	-0.056183722
Maob	-0.056147263
Ap2a1	-0.055671081
Ntm	-0.055551071
Lxn	-0.054638333
Slc25a11	-0.054562002
Rpl5	-0.054105159
Skt	-0.054096348
Ap2m1	-0.053621156
Napa	-0.052538939
Ndufb10	-0.052311451
Prkar1a	-0.051577065
Ywhah	-0.05123222
Atp6v0a1	-0.050921657
Sphk2	-0.050753061
Gna11	-0.050046762
Penk	-0.049537805
Mecr	-0.049502268
Ganab	-0.048391167
Micos13	-0.048310355
Got1	-0.047609728
Cadm1	-0.047369678
Uqcrfs1	-0.04730258
Dync1h1	-0.047027532
Atp6v1f	-0.04605654
Ndufv2	-0.045954575
Gpi	-0.045868816
Ndufa9	-0.04569722
Kpnb1	-0.045597392
Ntrk2	-0.045181465
Ipo7	-0.043504729
Exoc2	-0.042820282
Cul3	-0.042188742
Fis1	-0.042039432
Pdxp	-0.041723915
Immt	-0.041240992
Chchd6	-0.041119486
Eno1	-0.041100028
Prdx6	-0.041096197
Tpm3	-0.040915125
Slc1a3	-0.040320648
Syngap1	-0.039788053
Aars	-0.039290621
Synj1	-0.039118611
Hsp90ab1	-0.03880228
Usp7	-0.038778688
Ptms	-0.038185957
Rps13	-0.038118171
Pgam1	-0.036959055
Vamp2	-0.036328949
Hprt1	-0.036302968
Ckmt1	-0.035029365
Phgdh	-0.034677018
Ppp1ca	-0.034306642
Cops7a	-0.034295193
Rtn4	-0.034207502
Rac1	-0.034138425
Gls	-0.03367954
Ddt	-0.033537741
Tbc1d24	-0.033474079
Vps35	-0.033265216
Sars	-0.03254091
Acsl6	-0.032501724
Caskin1	-0.032005726
Arpc1a	-0.031855233
Cenpv	-0.031613838
Eno2	-0.031523787
Wdr54	-0.031342244
Lrrc7	-0.031073189
Hdhd2	-0.029156803
Pcbp2	-0.028974608
Prdx5	-0.027798903
Psmb1	-0.027286717
Cct6a	-0.026655443
Apoo	-0.026644408
Cfl1	-0.02629703
Dnpep	-0.025847605
Grik2	-0.025796104
Atp5f1c	-0.025619049
Mapre2	-0.025224576
Cops4	-0.025198418
Hsp90aa1	-0.023851791
Enpp6	-0.023514495
Sept9	-0.022960579
Hspa4l	-0.022782246
Ppp2r1a	-0.022674342
Psma7	-0.022435733
Plec	-0.021649398
Psma6	-0.021425967
Hint2	-0.021404259
Asah1	-0.020568969
Madd	-0.020252804
Mpp2	-0.019237295
Psmd7	-0.018901705
Sfxn3	-0.018650207
Glod4	-0.018418131
Cdc42	-0.018247157
Psma3	-0.017672201
Bag5	-0.01764929
Pafah1b1	-0.017614145
C2cd2l	-0.017570784
Anxa5	-0.017497826
Hbb-b1	-0.017155555
Pgm1	-0.01648449
Ruvbl1	-0.016340259
Gapdhs	-0.016318053
Dnaja2	-0.016280568
Fkbp2	-0.015611081
Nsfl1c	-0.015319263
Hist1h1e	-0.014882746
Actr3	-0.01471725
Gnb2	-0.014672019
Cct5	-0.013978408
Ak5	-0.013814305
Uba3	-0.012556757
Grhpr	-0.012289758
Eftud2	-0.012157348
Sec22b	-0.012080672
Mdh2	-0.011852424
Capzb	-0.011738828
Pygb	-0.010644232
Lgi1	-0.009891021
Gpx4	-0.009555495
Ube2n	-0.008680075
Vsnl1	-0.008223189
Hgs	-0.007839209
Rab21	-0.007353182
Tln2	-0.007334075
Mog	-0.007261914
Myl6	-0.007220029
Ddx39a	-0.007201237
Ndufs5	-0.007179965
Tpi1	-0.006464658
Ywhag	-0.006402193
Pdcd5	-0.006073135
Iars2	-0.005545844
Acaa2	-0.005247953
Sept11	-0.005048554
Acadsb	-0.00502537
Plcb1	-0.004523585
H2afv	-0.003995792
H2afz	-0.003995792
Impa1	-0.003360616
Arpp19	-0.003261931
Ensa	-0.003261931
Ndufa10	-0.002790055
Gpm6a	-0.002752819
Gad1	-0.002153889
Hnrnpk	-0.001982033
Atad1	-0.001742309
Wdr1	-0.001707004
Hspa2	-0.001657697
Shank2	-0.001457621
Etfa	-0.000888798
Rars	-0.000861701
Hba	-0.000267177
Atp1b1	0.000731008
Rhob	0.000842701
Rab2a	0.001047578
Psmc6	0.001886847
Bpnt1	0.00207481
Phyhipl	0.002591393
Mtnd5	0.002899462
Pdia3	0.003231795
Atp6v1g1	0.003361113
Drap1	0.003754881
Vps45	0.003907203
Smpd3	0.004025234
Slc12a5	0.004025863
Psmd8	0.004322292
Akr1a1	0.00434007
Mbp	0.004375645
Mthfd1l	0.004664898
Lap3	0.005179025
Picalm	0.005846744
Actr2	0.006064054
Atp6v1e1	0.007274077
Sh3bgrl	0.007388558
Dpysl2	0.00741007
Nt5c	0.00745145
Gnb5	0.007725193
Pfkl	0.009352988
Epb41l2	0.00938979
Ndufv3	0.009894215
Ncl	0.010171619
Srm	0.010232518
Eif5	0.011042396
Hnrnpa2b1	0.011296284
Armc6	0.011602546
Tagln3	0.011660457
Vps51	0.01176374
Taldo1	0.012079826
Crk	0.012279662
Uba2	0.012341721
Hp1bp3	0.01260285
Psmd1	0.012917331
Rgs6	0.014074362
Nptn	0.014739185
Map1b	0.014848854
Rack1	0.015067214
Rps3a	0.015224246
Sept5	0.015225943
Hist1h1a	0.015263519
Uba5	0.016037563
Dmxl2	0.016099321
Gprin1	0.016562872
Dbnl	0.016762051
Dusp3	0.016802855
Camk2a	0.016986063
Chchd3	0.017035946
Mtor	0.017108999
Rab1b	0.017570472
Pcp4l1	0.017616545
Cyfip1	0.017987434
Atp6v1b2	0.018140455
Pfkp	0.018346119
Cdc42bpb	0.018637868
Relch	0.018668483
Ppp2r2a	0.018986512
Ddah1	0.019119981
Atp5f1a	0.019168145
Calm1	0.019500202
Chordc1	0.019911511
Hspe1	0.019932438
Cotl1	0.020732604
Eps15l1	0.021405527
Tubb2a	0.021925254
Adam22	0.022081952
Aldh1b1	0.0230344
Arf1	0.023149401
Arf3	0.023149401
Pkia	0.023870727
Ndufv1	0.0243282
Pitpnm2	0.024375276
Synpo	0.024491489
Pea15	0.024778008
Acat2	0.025263927
Pclo	0.025482881
Nme2	0.026400902
Nit1	0.026436585
Ywhab	0.026985555
Hspa9	0.028141143
Prkce	0.028760218
Acot13	0.028978515
Ank3	0.029033713
Dlg1	0.029094001
Hsp90b1	0.029122239
Ap3s1	0.029185175
Mtpn	0.030059873
Cntnap1	0.03135416
Vps29	0.031750517
Ptbp2	0.031983335
Napb	0.032036687
Cnrip1	0.032460338
Fermt2	0.032945216
Ncam1	0.033017333
Wars	0.033057693
Drg2	0.033841643
Hist1h2bb	0.03393657
Hist1h2bc	0.03393657
Hist1h2bf	0.03393657
Hist1h2bh	0.03393657
Hist1h2bk	0.03393657
Hist1h2bm	0.03393657
Hist1h2bp	0.03393657
Hist2h2bb	0.03393657
Isoc1	0.034655345
Plxna4	0.034679171
Fasn	0.034880723
Dlst	0.034892293
Lrpprc	0.035710461
Hmgb1	0.036309261
Naxd	0.036760569
Kif5c	0.036801322
Atp1a3	0.036921259
Hsd17b12	0.037185101
Rbp1	0.037389964
Scrn1	0.037609024
Sec23a	0.037942376
Sbf1	0.038124466
Nde1	0.038234825
Ndel1	0.038234825
Nrcam	0.038631399
Slc25a22	0.039447986
Rasl2-9	0.039701989
Rps4x	0.039704497
Psmd2	0.039886735
Atp5po	0.040285319
Rab14	0.040410638
Itpka	0.040585412
Atcay	0.040943421
Lancl1	0.041283722
Pitpna	0.041383685
Pgrmc1	0.041423329
Abr	0.041630513
Ncan	0.041824464
Ric8a	0.041846708
Ywhae	0.041921149
Rplp0	0.042053749
Pafah1b2	0.042146123
Uba1	0.042230998
Calr	0.043182607
Rapgef2	0.043723367
Otub1	0.044021024
Sfpq	0.044118526
Napg	0.04419211
Syt12	0.044765789
Pdxk	0.044971368
Rph3a	0.045083089
Kif1a	0.045432149
Cmpk1	0.045755054
Atp2b4	0.045986755
Ube2o	0.046692546
Basp1	0.046870475
Aldoa	0.04695498
Atp5f1b	0.047049131
Plp1	0.048981406
Pgm2l1	0.049094385
Arhgdia	0.049423118
Nckap1	0.049903778
Ctnnd2	0.05007872
Gap43	0.051222147
Txn	0.051342058
Hist1h1b	0.052031902
Rtn1	0.052196587
Ran	0.052579602
Hspa4	0.053751351
Atp5f1d	0.054506326
Dctn2	0.054848156
Pcbp1	0.055250584
Tomm34	0.055362133
Stum	0.056345727
Nlgn3	0.056440411
Map2k1	0.05667688
Rpl12	0.057369652
Mgst3	0.057535764
Eif3j1	0.057599776
Eif3j2	0.057599776
Oga	0.0578163
Cox4i1	0.058119916
Ola1	0.059024974
Rgs14	0.059386239
Kif21a	0.059416757
Tomm22	0.0596209
Adk	0.059684692
RtcA	0.060856836
Clasp2	0.061576884
Map2k2	0.062628372
Ddx17	0.063675167
Dync1li1	0.064164543
Ppp1r1b	0.064390967
Rpl8	0.065412267
Rps6	0.065958215
Isyna1	0.066106935
Lin7a	0.067349759
Gpd2	0.067545655
Vcp	0.067677911
Cntn2	0.067889818
Ryr2	0.067962105
Map6	0.068746534
Idh2	0.069346809
Tardbp	0.069575832
Aco1	0.069623326
Naca	0.070479276
Idh1	0.070911548
Fam98b	0.072241758
Ctsd	0.072294788
Pik3r4	0.072787549
Acyp2	0.072908478
Ddb1	0.073049277
Map2k4	0.073449585
Arvcf	0.074413947
Hnrnpu	0.074535797
Psmd3	0.074595571
Atad3	0.074619713
Tkt	0.075548082
Usp11	0.076061995
Hist1h4a	0.076124811
Tcp1	0.076353452
Nbea	0.076550842
Gnas	0.077047374
Tom1l2	0.077173247
Ddx3y	0.077423096
Des	0.078236512
Rtn3	0.078252465
Epb41l3	0.078517696
Copg1	0.078807364
Pgk1	0.079035642
Ppp2r5e	0.080170703
Acot4	0.080833228
Fscn1	0.081023974
Eef2	0.081424628
Nars	0.081956052
Hsd17b4	0.082107569
Ezr	0.082277845
Txndc5	0.08244135
Hnrnpc	0.082988537
Hspa5	0.083367666
Hibadh	0.083467441
Dynll1	0.083512177
Lonp1	0.084219026
Dnaja3	0.084230905
Cmas	0.084646908
Dpy30	0.0850084
Gpd1l	0.085225253
Thop1	0.08557871
Nceh1	0.085711704
Gnai2	0.085731111
Arhgap44	0.086412649
Unc13a	0.08670218
Cycs	0.08827308
Ndufa4	0.088314231
Aldh1l1	0.089221162
Ankrd63	0.089608975
Cct8	0.089670386
Ckm	0.089709315
Snap47	0.09023934
Fkbp1a	0.091663304
Atp1a2	0.091704167
Ndufa5	0.092041937
Cul5	0.092728295
Dpp10	0.092747404
Pde1a	0.093442387
Rps8	0.093908064
Cyc1	0.094018117
Nipsnap2	0.094289216
Macf1	0.094424685
Cacnb4	0.09476489
Ivd	0.094820324
Agap2	0.095067421
Slc25a42	0.095334747
Chmp7	0.096676871
Eprs	0.096701087
Hnrnpm	0.096709351
Vdac2	0.096812263
Ndufa12	0.096983884
Acat1	0.09748439
Vps52	0.097511636
Ppp1r9b	0.0976254
Cpe	0.098586188
Nap1l4	0.098657068
Rps3	0.098697612
Add2	0.098814413
Gad2	0.098847063
Snca	0.099043159
Rps7	0.099729018
Qdpr	0.099762552
Mms19	0.100057084
Slc17a6	0.100281722
Slc25a12	0.100339351
Atic	0.101349501
Cpne6	0.10155489
Stk32c	0.101748839
Ak3	0.101988231
Ncam2	0.102337673
Pi4ka	0.102878132
Phb	0.103326052
Lta4h	0.103762381
Lsamp	0.10412768
Pfn2	0.105435544
Ahsa1	0.105441558
Gstm5	0.105945318
Pabpc1	0.106639032
Ablim2	0.106831169
Serpina1b	0.107157909
Naa15	0.107243915
Unc13b	0.107380336
Pls3	0.107471203
Tnr	0.10854881
Sod1	0.109445841
Tbcb	0.1095259
Map1a	0.109859685
Srr	0.109937443
Hadha	0.110142273
Snap25	0.110727283
Stmn1	0.110822045
Dmtn	0.110854751
Hsd17b8	0.110874
Gpr158	0.111149551
Uggt1	0.111351615
Psma2	0.111459695
Ank2	0.112988732
Ak4	0.113219984
Coro1c	0.114114887
Dnm1l	0.114268436
Hpca	0.114806533
Cul1	0.114917622
Camk4	0.114984395
Aldh6a1	0.115116262
Uqcrb	0.116346539
Ogt	0.116974373
Cacng8	0.117932246
Gphn	0.117965813
Atp4a	0.118173198
Rnh1	0.11972329
Maoa	0.120287143
Tmod1	0.120435782
Psmc1	0.120558572
Cntnap2	0.121196975
Fus	0.121726794
Dgkb	0.12190237
Git1	0.121974329
Hnrnpul2	0.122559953
Cacna2d3	0.122627048
Glul	0.122819929
Acsbg1	0.123003338
Rpl18	0.12310281
Pygl	0.124027373
Ppp2r5c	0.124787977
Cltb	0.12518893
Psmc5	0.126199524
Rab39a	0.126718702
Dclk1	0.127008409
F8a1	0.127879336
Cct4	0.128171051
Pdcd6ip	0.128633457
Crip2	0.128790488
Snrnp200	0.129878297
Hadhb	0.130730385
Sar1a	0.131005452
Ndufa8	0.1315022
Calb2	0.132328289
Capza2	0.132634827
Mtnd4	0.132649115
Glrx5	0.132933938
Nudt3	0.13315177
Coq9	0.133867751
Prnp	0.134252928
Rad23b	0.135155877
Psmb6	0.135298236
Cox6b1	0.136078638
Cse1l	0.136294785
Entpd2	0.1363215
Fmr1	0.136537944
Timm9	0.136678087
Vat1	0.137175027
Syn1	0.137402089
Cbr3	0.137601743
Hspa1a	0.137606345
Hspa1b	0.137606345
Wasf3	0.137617464
Pura	0.139306188
Prkcg	0.139386945
Rabggta	0.139624114
Slc25a51	0.139645207
Trio	0.140939176
Phb2	0.141060997
Dpysl3	0.1413466
Map2	0.14138486
Capns1	0.141420656
Pdia6	0.141517391
Atxn10	0.141709012
Atp2a3	0.142109527
H2afj	0.142109527
Hist1h2af	0.142109527
Hist1h2ah	0.142109527
Hist1h2ak	0.142109527
Hist3h2a	0.142109527
H1f0	0.143480264
Actn4	0.144586006
Ipo5	0.145247675
Csrp1	0.14610184
Paics	0.146216021
Fyn	0.146336272
Btbd17	0.146740469
Gk	0.146970025
Pcp4	0.147093625
Tln1	0.147197677
Ncdn	0.147221448
Ndufb4	0.147417642
Ndufs6	0.147539307
Actr10	0.14790966
Inf2	0.14888561
Ppp1cb	0.151771521
Rida	0.152512354
Nap1l1	0.152805969
Ndrg1	0.152940461
Ykt6	0.15345356
Cntn1	0.153781527
Slc25a13	0.153985146
Ndufs4	0.154462828
Tmsb4x	0.154469905
Dync1i2	0.154799216
Gnl1	0.155280343
Vcl	0.155456436
Rab4b	0.15641181
Gstm1	0.157959733
Twf2	0.158174895
Rab27a	0.158898001
Ndufs8	0.159358438
Ugp2	0.159736046
Syt17	0.160115749
Ap3b2	0.161525654
Acot7	0.162223498
Sept10	0.163063341
Pfn1	0.163568711
Gatd3a	0.165033929
Psma1	0.165289781
Lrrc47	0.165541013
Farsb	0.165638069
Ahcyl1	0.166998087
Aldoc	0.167704985
Cox5a	0.170019497
Rapgef4	0.170053073
Slc32a1	0.170226389
Ptpa	0.171140915
Tubb1	0.171338651
Mapt	0.171761795
Sgip1	0.172087837
Sh3bgrl3	0.173303011
Snrpf	0.173327113
Tst	0.17352721
Elp3	0.174769565
Arpc2	0.175366175
Camk2g	0.175587122
Psmb5	0.176937872
Rps5	0.177008271
Ddx5	0.177793221
Ranbp1	0.18010417
Cplx2	0.180979881
Ajm1	0.181116709
Hagh	0.182125974
Pygm	0.182805576
Lrrc59	0.183163154
Arl8a	0.184277275
Park7	0.184609022
Rac2	0.185273055
Ptges3	0.185911072
Vat1l	0.186322676
Lmnb2	0.186444491
Slc25a3	0.187808908
Rps27a	0.188966598
Uba52	0.188966598
Ubb	0.188966598
Ubc	0.188966598
Rps2	0.188995706
Abcb7	0.189916835
Afdn	0.190034185
Ca2	0.191174812
Dpysl4	0.192028508
Grcc10	0.192070376
Psmc3	0.192170101
Elavl1	0.192555071
Cacna2d1	0.192596
Prdx2	0.193342777
Rap2b	0.193392661
Me2	0.193466255
Auh	0.194407889
Chmp4b	0.194728143
Ptprz1	0.195201806
Synj2bp	0.195345727
Mdp1	0.197519748
Bsn	0.197650367
Reep2	0.197812526
Arpc4	0.200428936
Gmppb	0.200632103
Psmb4	0.200768816
Sept3	0.201510829
Acy1	0.201906543
Cct2	0.202722359
Arpc5l	0.203860694
Eif3h	0.204116304
Mtss2	0.205277819
Fxyd7	0.205627864
Crmp1	0.205634227
Asrgl1	0.205743943
Usp15	0.206778807
Mag	0.206849569
Nrgn	0.207972958
Dtd1	0.209050733
Nebl	0.209742094
Huwe1	0.21003972
Cul4a	0.210558604
Uso1	0.211000534
Pcmt1	0.211732414
Pnp	0.212650291
Cadm3	0.213316457
Atp5pf	0.213322544
Rbmx	0.214561694
Rbmxl1	0.214561694
Rpl13	0.216848131
Cct3	0.217514227
Naxe	0.217621874
RTRAF	0.217778298
Mars	0.21880629
Nmt1	0.218846068
Uqcrq	0.219233498
Slc25a5	0.221524452
Negr1	0.221615534
Cndp2	0.221739374
Hnrnpa0	0.222109158
Ddx1	0.222855224
Gng12	0.223114401
Sfxn1	0.224193519
Me1	0.224704424
Tom1	0.225374712
Ahcyl2	0.226578412
Trim2	0.226855132
Actr1a	0.228092849
Slc6a1	0.228929264
Syne1	0.229732858
Khsrp	0.231718527
Matr3	0.232481218
Ina	0.233236965
Usp14	0.233485459
Srcin1	0.233686017
Adam23	0.234392532
Mthfd1	0.235975562
Ctsb	0.236622433
Map4	0.237281485
Apoe	0.238260672
Rpsa	0.239258757
Uba1y	0.240975177
Dync1li2	0.241211009
Uchl3	0.243172513
Tigar	0.243282876
Fam177a1	0.244693322
Pck2	0.24480846
Psd3	0.24504805
Scai	0.245599053
Ndufa7	0.245785874
Pak2	0.24617153
Rpl4	0.246880406
Tuba4a	0.248173935
G3bp2	0.248614671
Purb	0.249235648
Cend1	0.2510877
Rps25	0.251134014
Oxct1	0.251583326
App	0.251907551
Snx2	0.253937121
Exoc6b	0.255535439
Aldh18a1	0.25570175
Pspc1	0.257138026
Wfs1	0.257160945
St13	0.257291524
Hist2h2aa2	0.257859352
Dbi	0.258539497
Syngr1	0.259415711
Atp5me	0.26109742
Hepacam	0.261106759
Slc27a4	0.262018431
Sept4	0.262074636
Flad1	0.262538746
Echs1	0.262895096
Slc25a18	0.263017796
Gpd1	0.264784886
Ckmt2	0.265852615
Mapre3	0.266199128
Acp1	0.266920026
Isoc2a	0.2686438
Anks1b	0.269353142
Prpsap2	0.269934959
Gdap1	0.270394446
Abcd3	0.273196322
Mcts1	0.273649572
Arf5	0.274615447
Rplp2	0.276827371
Slc44a1	0.277201675
Cox7a2	0.277363793
Ddx3x	0.277399493
Tollip	0.277758337
Cbx3	0.277868266
Tpt1	0.279390881
Rab10	0.280259908
Slk	0.280583024
Rala	0.280920622
Pcsk1n	0.283253268
Trim28	0.283298909
Nif3l1	0.283465918
Mpi	0.283863402
Rab27b	0.284808892
Fabp5	0.285296503
Asns	0.286170576
Rpl7a	0.28720283
Baiap3	0.290902538
Eef1d	0.294011856
Ndufa13	0.295024961
Tmod2	0.295427001
Psma4	0.295489746
Armc10	0.298375152
Cadm4	0.29853593
Psip1	0.298706719
Faah	0.299598955
Dpysl5	0.29978098
Txnl1	0.300330117
Arcn1	0.301268629
Pfdn2	0.301273
Pgls	0.301933001
Lasp1	0.30259688
Rpl14	0.302684606
Gfap	0.303701064
Hnrnpdl	0.303768605
Mcu	0.304463053
Pgk2	0.305141765
Rab8a	0.305992526
Ube2v1	0.306557887
Mrps36	0.309952887
Nefm	0.311316479
Cfl2	0.311415275
Numbl	0.312085806
Kpna1	0.313181292
Cacna2d2	0.315075717
Pde4c	0.316489009
Kiaa0513	0.316714158
Ppa1	0.317057668
Letm1	0.317132677
Hnrnph1	0.318957029
Vim	0.319796962
Nme1	0.323287739
Prxl2a	0.32441611
Gaa	0.325621658
Prep	0.326097185
Cbr1	0.328441994
Prpsap1	0.330486688
Kcnab2	0.332972269
Iqsec3	0.334078136
Ptma	0.336143911
Tubb2b	0.336785681
Rufy3	0.340350023
Lars	0.341142493
Sacm1l	0.341272523
Eif4a2	0.349143458
Nrbp1	0.34963229
Atp5pb	0.350899641
Comtd1	0.351336008
Rps24	0.351680592
Ppp1r7	0.352278395
Nefl	0.353705888
Abce1	0.354265651
Eef1g	0.357219562
Myo18a	0.358404138
Fdps	0.360481768
Atp1b2	0.360965863
Usp4	0.361100463
Marcksl1	0.362463878
Rps11	0.363468476
Vapa	0.366347406
Eif4g1	0.36661179
Set	0.366645575
Phf24	0.367489468
Rpl30	0.369226048
Psmb7	0.371319971
Mtco2	0.372578321
Cttnbp2	0.374812544
Sugt1	0.377383967
Nisch	0.379894612
Alb	0.379961651
Tnpo2	0.380343016
Cyfip2	0.380355867
Ipo4	0.380985324
Aifm1	0.382713183
Kpna6	0.383133428
Ipo9	0.384978726
Lypla2	0.386739603
Lmna	0.387281387
Cox6a1	0.388418551
Eif4a3	0.390310466
Ndufs7	0.397184794
Shroom2	0.398220211
Fuom	0.400668346
Hist1h1c	0.405404143
Cops8	0.407423765
Alg2	0.409151742
Rpl7	0.417345897
Slc25a46	0.428173222
Gsta4	0.429010683
Rtcb	0.429151862
Usp9x	0.431242274
Eif4g3	0.435666861
Atp5pd	0.436369461
Slc25a4	0.439688245
Sfxn5	0.44318645
Bdh1	0.447571186
Psmc4	0.447684292
Necap1	0.449603521
Sh3gl1	0.45059527
Ppia	0.456729663
Sf3b1	0.460133061
Snx27	0.461420196
Acss1	0.46315149
Pin1	0.463800935
Atp5mg	0.465811898
Bsg	0.46620761
Cisd1	0.469719411
Pdhx	0.473851812
Pgd	0.47437275
Snx6	0.475774382
Snd1	0.48323106
Rps17	0.486355108
Fbxo2	0.487234313
Erc2	0.489822255
Nefh	0.490404235
Farp1	0.494539268
Ndufb5	0.495223785
Hpx	0.496633155
Mt1	0.498743509
Tf	0.498993346
Ppm1e	0.507199334
Vars	0.51467014
Scg2	0.517220872
Ndufa11	0.519253408
Setd3	0.519353762
Cdh13	0.519445609
Copg2	0.523028838
Blvra	0.525082385
Rab5b	0.52894606
Sparcl1	0.535659601
Blmh	0.537901412
Nop56	0.53818255
Slc4a4	0.541850181
Aimp1	0.547675888
Ehd1	0.548606475
Chtop	0.550205691
Kif2a	0.55558828
Mccc2	0.561550556
Shank1	0.584438577
Pex5l	0.597292039
Slc6a11	0.6008198
Dars	0.605121401
Gcn1	0.607502118
Bcas1	0.610162476
Ptprn	0.610613863
Atat1	0.612882709
Rpl35	0.624172436
Actr1b	0.631248963
Hkdc1	0.638323787
Clmn	0.659295395
Kiaa1107	0.667653145
Psmd5	0.694571467
Tsnax	0.700396498
Arl8b	0.702372701
Ralgapb	0.724162168
Xpo7	0.731083146
Slc1a4	0.731790569
Ndufa6	0.756211328
Ppme1	0.7690432
Rhog	0.790944132
Slc17a8	0.808387752
Cplx1	0.857466699
Ociad2	0.951565787
