# Supplementary material for: Cocaine self-administration induces sex-dependent protein expression in the nucleus accumbens
Source: Commun Biol. 2021 Jul 16;4:883. doi: 10.1038/s42003-021-02358-w (PMC8285523; doi:10.1038/s42003-021-02358-w)
Supplement: Supplementary file 4 — Supplementary Data 1–18 [file 42003_2021_2358_MOESM4_ESM.zip › Supplementary Data/Supplementary Data 16_RRHO Ranked List_Female Coc Log2FC of Fem Sal - Copy.csv]

Gene name	log2FC
Tuba1a	-2.853236099
Sf3b3	-1.549371833
Ralgapb	-1.293149925
Gstp2	-1.159511567
Hpcal1	-0.876143251
Vars	-0.846819611
Shank1	-0.813469086
Dynll2	-0.772469182
Ckmt2	-0.764896754
Ppp2cb	-0.713697097
Cd9	-0.687858751
Syt2	-0.672026193
Gbp5	-0.65486577
Unc13b	-0.642841855
Atp1a4	-0.592024902
Smap2	-0.584650065
Cops3	-0.579686502
Slc6a11	-0.57935193
Pgd	-0.578734547
Eif2b1	-0.566946681
Dnajc5	-0.560734034
Ogt	-0.558259977
Sf3b1	-0.5517012
Dars	-0.549333323
Atp6v1c1	-0.548053627
Ephx2	-0.547312764
Slc17a8	-0.547186759
Psap	-0.532966913
Pklr	-0.521026145
Lypla2	-0.507413471
Baiap3	-0.502037451
Actr10	-0.500080963
Afdn	-0.493516619
Arpc4	-0.477373794
Hprt1	-0.467534029
Actb	-0.465187757
Vps51	-0.462659275
Mecr	-0.462442232
Tuba1c	-0.454887008
Sh3gl3	-0.453135798
Dclk2	-0.449889306
Adssl1	-0.44636174
Wdr37	-0.442013698
Pzp	-0.434132479
Slc25a31	-0.425888102
Maoa	-0.424817715
Abr	-0.413904919
Kpna4	-0.413665945
Omg	-0.412073166
Hsd17b4	-0.410662149
Gucy1b1	-0.409900226
Flna	-0.408912425
Tpm1	-0.406015363
Gmps	-0.405294056
Hpcal4	-0.401451868
Arpc3	-0.401123295
Asns	-0.401043258
Mgst3	-0.399857033
Syt5	-0.39857726
Sphk2	-0.398447115
Lars	-0.394323155
Arl8b	-0.393510071
Ipo7	-0.388635472
Cadps	-0.384987943
Slc25a25	-0.381799877
Gad1	-0.376915001
Slc32a1	-0.370564559
Arpc5l	-0.369219986
Ddx39b	-0.368695631
Gad2	-0.365607646
Rps13	-0.364626887
Abhd12	-0.363755504
Cul4a	-0.36079491
Slc6a1	-0.357666549
Acsl6	-0.356988806
Skp1	-0.356909316
Sbf1	-0.356321756
Ddx39a	-0.354344787
Sv2b	-0.351235616
Gcn1	-0.350868758
Serpina3m	-0.350011568
Slc25a5	-0.348273521
Prkar2a	-0.347451273
Mapk10	-0.347117389
Gsk3a	-0.347060615
Ppp2r1b	-0.345576482
Ndrg2	-0.342779218
Pfkl	-0.339892105
Acot2	-0.338833618
Abcd3	-0.336453984
Rab7a	-0.336419349
Rab35	-0.335792847
Psme2	-0.335669037
Slc25a42	-0.332387622
Rps5	-0.331037954
Ipo5	-0.330168587
Actr1b	-0.328433599
Dpp6	-0.322171581
Gng12	-0.321158086
Mtx2	-0.317837867
Ppp3r1	-0.317775178
Cyfip2	-0.316546316
Atl1	-0.315680393
Iars2	-0.315083578
Slc4a4	-0.314240822
Aldh1l1	-0.311953185
Ppm1f	-0.309628898
Anks1b	-0.307851046
Rragb	-0.306467256
Hpx	-0.305118593
Tubb2a	-0.302442349
Mapk3	-0.302436185
Psmd7	-0.300685265
Farsb	-0.299996009
Armc10	-0.299770796
Csnk1a1	-0.297276521
Lta4h	-0.295154623
Scn4a	-0.294975293
Ndufv1	-0.294701017
Rps7	-0.293802315
Elp3	-0.293308851
Them4	-0.291386885
Eif4g3	-0.287536333
Rab2a	-0.287497049
Vdac3	-0.287259618
Psmd12	-0.285683825
Slc17a6	-0.285168153
Gmppb	-0.285094139
Mms19	-0.284593065
Aars	-0.283118221
Rraga	-0.283011083
Atcay	-0.282177086
Hist2h2aa2	-0.281811687
Acadl	-0.280970663
Rpl3	-0.278452324
Ndufa9	-0.275837246
Pgm2l1	-0.275636519
Ahsa1	-0.275231593
Dynll1	-0.274771103
Hibadh	-0.271917147
Sv2a	-0.2718887
Rnpep	-0.269909814
Isoc2a	-0.269485702
Acta1	-0.268771607
Pls3	-0.267988421
Ociad2	-0.266303793
Mgll	-0.264041534
Cops7a	-0.262618441
Psma4	-0.260198212
Tubb3	-0.259650736
Nckap1	-0.259359827
Gabbr1	-0.258930221
Gria2	-0.257053942
Ak5	-0.256179699
Usp9x	-0.255736773
Hnrnpll	-0.255094149
Ppm1e	-0.253814791
Plcxd3	-0.253386079
Ahcyl1	-0.250865328
Rpn1	-0.249891743
Ipo4	-0.249870322
Hpca	-0.247925788
Cmpk1	-0.247293844
Sccpdh	-0.246737713
Add3	-0.246081998
Gria3	-0.244365736
Cacna2d2	-0.243745545
Necap1	-0.242679242
Ak4	-0.241619654
Camk2d	-0.240718655
Aldh6a1	-0.240000492
Uba3	-0.239790464
Alg2	-0.238046959
Stam	-0.237983818
Scn9a	-0.237142124
Cmpk2	-0.237110533
Atp12a	-0.235407603
Vamp1	-0.234135658
Tmsb4x	-0.233505827
Pygb	-0.231506874
Gnao1	-0.229710514
Npm1	-0.22943011
Abat	-0.229203361
Shroom2	-0.227453495
Syp	-0.227091704
Uggt1	-0.22687572
Nop56	-0.226762387
Prepl	-0.223926545
Ncam1	-0.22354146
Hbb-b2	-0.222878761
Usp11	-0.222669452
Wdr7	-0.220856444
Cs	-0.220233141
Pde2a	-0.219699559
Cadm1	-0.219684551
Gng7	-0.219324146
Nf1	-0.218724999
Hbb-b1	-0.216756688
Capns1	-0.216321172
Rhoa	-0.215693578
Cse1l	-0.214911434
Arf2	-0.214108397
Cand1	-0.214061265
Mtor	-0.213548976
Map2	-0.211029958
Sec31a	-0.210696019
Gsr	-0.21042682
Psmd1	-0.210411408
Stum	-0.209335186
Bdh1	-0.207727573
Caskin1	-0.206116262
Acss1	-0.205664318
H2afx	-0.204335637
Ganab	-0.20432848
Ube2v1	-0.204204894
Npepps	-0.204165629
Dmtn	-0.203791378
Faah	-0.202866112
Setd3	-0.202344033
Lancl1	-0.199245043
Uba2	-0.197991263
Rab1A	-0.197514983
Xpo7	-0.197507007
Pdk3	-0.197125008
Hist1h1d	-0.196237975
Vps29	-0.192780009
Exoc1	-0.19206583
Rtn4	-0.190893006
H2afy	-0.190421616
Ppp2r1a	-0.190213518
Xpo1	-0.189837227
Stx16	-0.189820708
Tnpo3	-0.188821459
Exoc8	-0.186658096
Vps26b	-0.185433796
Ube3a	-0.183949087
Rbm39	-0.182927514
Ahcyl2	-0.182719073
Gnb5	-0.182364404
Rhob	-0.182340924
Gnas	-0.181948171
Kiaa0513	-0.181762833
Acsf2	-0.179344223
Scai	-0.178654625
Kif5c	-0.178315243
Stk24	-0.178107666
Micu3	-0.176304256
Mt1	-0.176133917
Thy1	-0.175451032
Cul5	-0.174840306
Ldhb	-0.1747764
Pafah1b2	-0.174708804
Lancl2	-0.173606194
Atp1b1	-0.173438442
Epb41l2	-0.17232279
Nceh1	-0.171883208
Actbl2	-0.170264262
Kif2a	-0.170129035
Ndufs7	-0.169859353
Uchl1	-0.169743806
Bcan	-0.169738988
Ckmt1	-0.168941048
Ttc7b	-0.168912157
Bag5	-0.167510506
Psmd3	-0.166978629
Ehd3	-0.166824382
Ank3	-0.165647717
Eef2	-0.165522962
Arf1	-0.164673443
Arf3	-0.164673443
Nap1l4	-0.164500174
Ola1	-0.164321203
Tnr	-0.16296431
Pkia	-0.162959153
Pkm	-0.162870368
Fam49b	-0.162758906
Ppp3ca	-0.162702982
Ckap5	-0.162248947
Ryr2	-0.16219989
Stx1b	-0.161690835
Palm	-0.161618883
Dnm2	-0.159866885
Gap43	-0.159675733
Mtap	-0.159598069
Napa	-0.15959457
Acp1	-0.15940129
Calb2	-0.158366851
Dnm1	-0.157604716
Ncdn	-0.156856941
Rab3a	-0.156820601
Gars	-0.156781115
Hadhb	-0.156215948
Gapdh	-0.156167797
Ap2b1	-0.155428609
Got2	-0.155416286
Aldh4a1	-0.155094865
Rpl4	-0.153662835
Rps10	-0.151976777
Rab3c	-0.151575629
Camk2b	-0.151563254
C2cd2l	-0.15085499
Dpysl5	-0.150843761
Ptprs	-0.150766762
Gdi1	-0.149913939
Hspa1l	-0.149659773
Mccc1	-0.149567398
Chmp7	-0.148917041
Dhx9	-0.147524665
Rap2c	-0.14721983
Atp8a1	-0.146332331
Pura	-0.146217261
Ppfia3	-0.145090705
Clasp2	-0.144698586
Pea15	-0.143387899
Usp5	-0.142307348
Comtd1	-0.14220438
Nlgn3	-0.141411991
Ntrk2	-0.141388685
Atp6v1a	-0.141111092
Vps52	-0.140544659
Ywhab	-0.140252277
Slc1a2	-0.137978921
Gprin1	-0.137918337
Lrrc7	-0.137618898
Psma7	-0.137615192
Rab31	-0.13699498
Atp2b4	-0.136358616
Snx6	-0.135987693
L1cam	-0.13577699
Kpna1	-0.135755829
Idh3a	-0.134875459
Otub1	-0.134765721
Eif1	-0.134338674
Ap1b1	-0.133878361
St13	-0.133729569
Atic	-0.133451986
Glud1	-0.133129114
Gstm5	-0.132894429
Sirpa	-0.132422384
Acad9	-0.132125505
Flot1	-0.131993522
Actc1	-0.131566019
Ywhae	-0.131250721
Grm3	-0.129280804
Huwe1	-0.128995001
Cdc42bpb	-0.128616033
Dpp10	-0.128567312
Hspa12a	-0.128296063
Slc3a2	-0.128285463
Prdx3	-0.128274721
Oxr1	-0.128103696
Nsf	-0.127687868
Vps35	-0.127482472
Hist1h1c	-0.127335663
Hibch	-0.126824141
Rpl5	-0.126356742
Pdxk	-0.126149501
Cpne1	-0.126109395
Slc1a3	-0.125644262
Dclk1	-0.125363451
Ap3d1	-0.125213817
Atp1a3	-0.125183469
Psmd2	-0.124873716
Ptprn	-0.124870248
Oat	-0.124863865
Ddah1	-0.124789649
Osbpl10	-0.124406592
Syt12	-0.124393312
Ube2o	-0.123785116
Ctbp1	-0.123403347
Acadsb	-0.122949463
Pi4ka	-0.122653909
Eftud2	-0.122615231
Pgm1	-0.122606894
Akr1b1	-0.122321937
Kbtbd11	-0.121996736
Blmh	-0.121910459
Sh3glb2	-0.119764957
Cox5b	-0.11960309
Hnrnpu	-0.118868705
Baiap2	-0.118711276
Pc	-0.118565935
Rab8b	-0.118265659
Stx1a	-0.118033531
Ppt1	-0.117311406
Ldha	-0.117309237
Tubb4b	-0.117293877
Eci1	-0.116697619
Agk	-0.116284167
Gdap1l1	-0.115797592
Twf2	-0.115448142
Nt5c	-0.114998764
Slc44a1	-0.114221553
Cltc	-0.113887774
Fermt2	-0.113883725
Ptges3	-0.113877516
Ptbp1	-0.113505153
Arhgap1	-0.113423966
Eef1a1	-0.113418452
Calb1	-0.11309627
Camk2g	-0.111700778
Rps6ka2	-0.111626363
Rps6ka6	-0.111626363
Kctd12	-0.111490437
Rap2a	-0.111237333
Tf	-0.110636851
Hsp90aa1	-0.11061742
Rap2b	-0.110587652
Gpm6b	-0.110577437
Usp15	-0.11040251
Ran	-0.110387732
Napb	-0.11036763
Cpne6	-0.109911956
Ndufv2	-0.109406982
Ap2a2	-0.109274646
Ubr4	-0.109089366
Tufm	-0.108724008
Rtn3	-0.108720169
Syt1	-0.108546847
Got1	-0.108082241
Ehd1	-0.107964975
Camk2a	-0.107724207
Ap2a1	-0.107555146
Cntn1	-0.106285518
Cul3	-0.105356824
Coro1a	-0.105252064
Cacng8	-0.10502509
Hadha	-0.104513211
Taldo1	-0.104167372
Rps3a	-0.104114358
Hsp90ab1	-0.103602264
Rab3d	-0.103189316
Pgrmc1	-0.103140355
Acot9	-0.103099041
Pabpc1	-0.102621356
Rab4b	-0.102448172
Inpp1	-0.102337251
Itpa	-0.10227479
Syn2	-0.10196929
Wdr1	-0.101910509
Ywhah	-0.100987442
Dhdh	-0.100714779
Myh11	-0.10015393
Vsnl1	-0.099687213
Armc6	-0.099288497
Mag	-0.098997001
Dync1h1	-0.098795384
Ca2	-0.098315521
Vat1	-0.098242542
Eno2	-0.098177741
Hbb-y	-0.097997049
Gpi	-0.097580262
Prep	-0.097189424
Aprt	-0.09613551
Eno1	-0.096038016
Capzb	-0.095955266
Acot7	-0.095655245
Tnpo2	-0.095546681
Fasn	-0.094960942
Ndufa13	-0.094828051
Map1b	-0.094751881
Pdha1	-0.093772557
Ppp2r5c	-0.093631634
Myh10	-0.09357977
Atxn10	-0.093396933
Ywhaz	-0.093355685
Vps50	-0.09154176
Dbt	-0.091220891
Mdh1	-0.090523783
Ndufs3	-0.089027781
Ncald	-0.08847126
Nipsnap1	-0.088374033
Idh1	-0.087958311
Lxn	-0.087846102
Iqsec3	-0.087398572
Ranbp1	-0.086174582
Cct4	-0.085709222
Rasl2-9	-0.085655097
Exoc4	-0.084450579
Psme1	-0.084242621
Nit2	-0.083481137
Pfn2	-0.082425945
Gapdhs	-0.08215118
Hnrnpa3	-0.082066625
Me1	-0.081504285
Rps6	-0.080966322
Pdxp	-0.080390763
Ube2n	-0.080353336
Copg2	-0.080228761
Prkar1a	-0.080155007
Pfkm	-0.080104376
Alb	-0.080063522
Pgam1	-0.0793671
Glo1	-0.079208241
Coro1c	-0.078879879
Cul1	-0.077952902
Atp6v1b2	-0.077865268
Mapk1	-0.077778805
Vcl	-0.077465267
Flot2	-0.076453695
Rab10	-0.075421726
Rgs7	-0.075069913
Canx	-0.074886199
Pcbp2	-0.074803971
Slc2a3	-0.074619569
Hsdl1	-0.074137212
Dmxl2	-0.073946302
Hsd17b12	-0.073417232
Psmb5	-0.072779266
Actr3	-0.072609085
Tprg1l	-0.07171987
Pip5k1c	-0.071650465
Copg1	-0.070642001
Igsf8	-0.07052816
Gstm1	-0.070299049
Myo18a	-0.070052607
Hmgb1	-0.069538553
Gda	-0.068742989
Sdhb	-0.068690976
Ppia	-0.068512136
Arhgap44	-0.068345826
Nbea	-0.068258206
Hp1bp3	-0.067939357
Timm44	-0.067750782
Dnm1l	-0.066764845
Ptprz1	-0.066456681
Tubb2b	-0.066399864
Atp6v1h	-0.066272323
Rac2	-0.065750433
Prpsap2	-0.065431208
Glul	-0.064109736
Astn1	-0.063709041
Rab5a	-0.062982077
Cct3	-0.062897094
Etfa	-0.062729838
Epb41l1	-0.062677275
Prkar2b	-0.06259102
Mdh2	-0.062561334
Dpysl4	-0.0620725
Ywhaq	-0.061711236
Mpp2	-0.061684169
Pcsk1n	-0.06167053
Grik2	-0.061371522
Pitpna	-0.061274173
Map6	-0.061228147
Rapgef4	-0.060571128
Stxbp5	-0.060512634
Cct8	-0.059962258
Atp6v1f	-0.059791806
Pebp1	-0.059536205
Hyou1	-0.058954899
Txn	-0.058900638
Pdpk1	-0.058600487
Ppp2r5e	-0.058527047
Eif3a	-0.058485741
Acot13	-0.058430506
Rpl12	-0.058256092
Vamp3	-0.058222208
Kpnb1	-0.057670544
Aldh7a1	-0.057438655
Anxa5	-0.057382479
Pspc1	-0.057016662
Sptbn1	-0.056583851
Ndrg3	-0.05561681
Pde1b	-0.05511741
Phyhipl	-0.054915249
Ipo9	-0.054575664
Mtpn	-0.054331458
Prdx5	-0.054310448
Cnrip1	-0.053946907
Ndufa4	-0.053722558
Eef1g	-0.053005159
Rab33b	-0.052772306
Asah1	-0.052702149
Myo5a	-0.052427301
Unc13a	-0.05112259
Nisch	-0.050979052
Uba1	-0.050396917
Cdk5	-0.050384485
Lsamp	-0.050080482
Atat1	-0.050004448
Trim2	-0.049495428
Scamp1	-0.04924505
Rpl8	-0.047290015
Sptan1	-0.047070729
Rps2	-0.046778667
Dnpep	-0.046748429
Vat1l	-0.046509223
Atp1a2	-0.044859726
Akr7a2	-0.044248871
Sec22b	-0.044190774
Src	-0.043842689
Cap2	-0.043830211
Rab15	-0.043781064
Pik3r4	-0.043765867
Arvcf	-0.043287618
Eif4a2	-0.042449123
Spr	-0.042201676
Acat1	-0.041772049
Git1	-0.041513532
Atp6v0d1	-0.041225409
Atp5f1a	-0.04107617
Dctn1	-0.040356034
Tbcb	-0.040320661
Cdh13	-0.040159208
Rab3b	-0.039359524
Grhpr	-0.03898127
Nedd8	-0.038751427
Comt	-0.038443852
Acyp2	-0.038392042
Syngr3	-0.037784328
Nrcam	-0.037419336
Crym	-0.036924054
Hspa4	-0.036729057
Camkv	-0.036563858
Hspa12b	-0.035982882
Pacsin1	-0.035799838
Dpysl2	-0.035609179
Sod1	-0.035160314
Cyb5r3	-0.034761176
Syngr1	-0.034306548
Napg	-0.034188398
Nfasc	-0.033199263
Ntm	-0.032968797
Ly6h	-0.032875483
Rps8	-0.032782464
Cops2	-0.032559996
Kif1a	-0.032513866
Arf5	-0.032404145
Tspan7	-0.032317769
Nif3l1	-0.032233114
Syn1	-0.032176531
Plp1	-0.031761581
Rab18	-0.03175745
Tubb4a	-0.031462965
Basp1	-0.031102384
Cdc42	-0.030889066
Me3	-0.029723443
Gnb2	-0.029628209
Atp5f1c	-0.029545375
Mpc2	-0.029418719
Eif5	-0.02862315
Map1a	-0.028345075
Nlgn2	-0.028060097
Nlgn4l	-0.028060097
Kif5b	-0.027925554
Set	-0.02778493
Epb41l3	-0.026784793
Prps1	-0.026535521
Vapa	-0.026491187
Vim	-0.025800768
Map2k1	-0.025379479
Lrpprc	-0.025252279
Sdha	-0.025025863
Hapln1	-0.024771482
Usp7	-0.024726514
Ppp2r2a	-0.024244788
Sept6	-0.02357932
Arhgdia	-0.022891291
Stxbp1	-0.02244697
Ywhag	-0.022314312
Hist1h1a	-0.022308214
Snd1	-0.02169768
Add1	-0.021687783
Capn2	-0.02129654
Oga	-0.020988629
Sars	-0.020678592
Scg2	-0.020646949
Ppp1ca	-0.020002011
Pak1	-0.019937527
Rpl7a	-0.019846957
Gphn	-0.019710806
Cct7	-0.019232855
Ddx17	-0.018980129
Acadvl	-0.018853096
Gnl1	-0.017951305
Kazn	-0.017691679
Synj1	-0.017453536
Fkbp1a	-0.017067829
Hras	-0.017011754
Fis1	-0.015935191
Nedd4	-0.015624622
Cnksr2	-0.015269828
Snrnp200	-0.015152819
Cltb	-0.014839297
Qdpr	-0.014720886
Prdx6	-0.014717127
Apoe	-0.014439123
Rps24	-0.014115923
Rtn1	-0.013844788
Isyna1	-0.013366391
Gnai3	-0.013281223
Actr2	-0.013057403
Mapre2	-0.01288961
Snx2	-0.012166251
Rasal1	-0.011943501
Cycs	-0.010490279
Kpna6	-0.010309547
Dnm3	-0.010080402
Farp1	-0.009655311
Cap1	-0.009598679
Wfs1	-0.009357076
Kcnab2	-0.009047752
Ctnnb1	-0.008627573
Cops4	-0.008461303
Guk1	-0.008392092
Ndufs1	-0.007919133
Dgkb	-0.007592131
Chchd6	-0.007564941
Srr	-0.007253141
Atp1a1	-0.007132817
Tpt1	-0.007059238
Dync1li1	-0.006659502
Syt17	-0.006549871
Hsph1	-0.006151349
Sec14l2	-0.006108723
Sar1a	-0.005606071
Rpl18	-0.005424852
Fabp5	-0.004909603
Actn4	-0.004350368
Rab3gap2	-0.004344177
Rala	-0.003895524
Cplx2	-0.003640681
Ccny	-0.003409939
Atp6v1e1	-0.003116389
Rplp2	-0.002920107
Map2k4	-0.002901588
Pitpnm2	-0.002775532
Aak1	-0.002494094
Rgs6	-0.002474078
Fkbp8	-0.002135579
Mbp	-0.000890382
Hist1h2bb	-0.000848684
Hist1h2bc	-0.000848684
Hist1h2bf	-0.000848684
Hist1h2bh	-0.000848684
Hist1h2bk	-0.000848684
Hist1h2bm	-0.000848684
Hist1h2bp	-0.000848684
Hist2h2bb	-0.000848684
Pde4c	-0.000621108
Ilf2	-0.000278174
Prxl2a	1.47E-05
Pcbp1	4.07E-05
Calr	0.000672074
Atp1b2	0.001034055
Ppp5c	0.00159263
Paics	0.001774963
Rps4x	0.00212722
Ivd	0.002193882
Sacm1l	0.00260216
Acot4	0.002659703
Tagln3	0.003174248
Cpne5	0.003436425
Fuom	0.003488295
Rab21	0.004103923
Ppp1cb	0.004204175
Hnrnpl	0.004748789
Ykt6	0.004762517
Diras2	0.005040766
H1f0	0.005204563
Rab11b	0.005206665
Rac1	0.00536182
Pdhb	0.005457987
Mtnd4	0.005794539
Syngap1	0.007682669
Relch	0.007817476
Adh5	0.00802446
Sept9	0.008445709
Ctsb	0.00860134
Dld	0.008694888
Bin1	0.008888353
Snap25	0.008936436
Pdia3	0.008956539
Sec23a	0.00913257
Srgap3	0.010085366
Bpnt1	0.010362026
Sh3bgrl	0.010918297
Cd81	0.012511071
Naxe	0.013080631
Hba	0.013440954
Ap1g1	0.013595845
Cadm2	0.014751816
Atp2b2	0.015026859
Fam98b	0.015206211
Txnrd1	0.015214268
Hgs	0.015542796
Aco2	0.015551474
Hepacam	0.015816317
Hspa8	0.016473813
Rpl7	0.016913799
Slc25a22	0.017177088
Cd47	0.017807996
Pcca	0.017878963
Grm5	0.017884346
Pgk1	0.01809034
Trio	0.01810562
Slc17a7	0.018891851
Rpl14	0.018899415
Ndufa10	0.019078419
Impa1	0.019155589
Idh3g	0.019337792
Rab27a	0.019520906
Pygl	0.019549106
Mpp6	0.019615838
Ndufs2	0.019620901
Ap3s1	0.01965317
Ncan	0.019828276
Pfkp	0.02010603
Uqcrc2	0.020118342
Tbc1d24	0.021126323
Prkacb	0.021192598
Sucla2	0.021462728
Fyn	0.021505149
Amph	0.021849248
Vdac2	0.022122144
Mtnd5	0.022158683
Th	0.022253381
Agap2	0.022907231
Vdac1	0.022907899
Rogdi	0.023055284
Aldh2	0.023551433
Gdap1	0.024070903
Ctnnd2	0.024632543
Acaa2	0.024850348
Prkcg	0.024962128
Prkcb	0.025136647
Gnaq	0.025170725
Ctnna2	0.025458644
Gpm6a	0.026082168
Slc1a4	0.027778982
Kif21a	0.028034893
Negr1	0.028248245
Psmb1	0.029132942
Opa1	0.030017715
Eif4g1	0.030815722
Serpina1b	0.030855137
Psma3	0.031263558
Psmb4	0.031410665
Ckm	0.031937679
Uso1	0.031952223
Phf24	0.032022757
Appl1	0.032623093
Crmp1	0.032662552
Psmc2	0.033378881
Ndufs6	0.033713169
Fxyd7	0.034184634
Sipa1l1	0.034201443
Agap3	0.034211935
Rpl30	0.035114318
Atp6v0a1	0.035217452
Ap3b2	0.035774069
Gdi2	0.035930616
Aldh5a1	0.036071496
Anxa7	0.036639129
Exoc6b	0.036695847
Cacna2d1	0.036942567
Ric8a	0.037029755
Nudt3	0.037054059
Ndufa5	0.037754509
Coro2b	0.037755003
Hk1	0.038051319
Pex5l	0.03814311
Eprs	0.038484356
Rab14	0.038954657
Arl3	0.040560671
Uba5	0.04062825
Ppa2	0.040940129
Ndufa12	0.040952189
Hspa9	0.041534729
Cyfip1	0.042033403
Mthfd1l	0.042058362
Gsta4	0.043113601
Mcu	0.043642487
Cox7a2	0.044194769
Cct6b	0.045172933
Fscn1	0.045292253
Cadm3	0.045633174
Sept3	0.045787257
Rpsa	0.046098828
Atp5po	0.04687343
Atp6v1g1	0.0471392
Tigar	0.047337725
Hspa4l	0.048587389
Atp2b1	0.048722301
Glod4	0.049728469
Hist2h2aa1	0.049853618
Hist2h2ac	0.049853618
Mpi	0.049922154
Akr1a1	0.050020516
Rpl13	0.0502455
Dlst	0.050752996
Ndufs4	0.05077499
Oxct1	0.050972223
Slc8a2	0.051003972
Slc4a10	0.051026112
Rplp0	0.051478222
Des	0.051791559
Cntnap1	0.052141815
Wdr54	0.052251681
Apoo	0.05270929
Slc25a3	0.052761867
Actr1a	0.053159583
Wasf3	0.053224657
Tom1l2	0.053816993
Nme2	0.053925966
Cct2	0.054051607
Gpx4	0.054079878
Rab1b	0.054420392
Plxna2	0.054893625
Tuba4a	0.056112285
Pde1a	0.056871156
Hnrnpul2	0.057258153
Atp5f1d	0.057320613
Pclo	0.057510319
Gnb1	0.057961225
Sh3gl2	0.058038549
Mcts1	0.058300289
Matr3	0.058391145
Psmb6	0.058425512
Sept7	0.058742912
Sod2	0.058896689
Psmc3	0.05895425
Hist1h4a	0.059019082
Entpd2	0.059316932
Macf1	0.059912766
Pccb	0.060530055
Atad1	0.061556142
Celf2	0.062119103
Ddx1	0.062435216
Aco1	0.062568956
Lrrc59	0.06293679
Lap3	0.063062023
Tcp1	0.063615096
Elmod1	0.064108855
Map2k2	0.064550778
Phyhip	0.064572995
Micos13	0.065446363
Rufy3	0.066050764
Pdia6	0.066520731
Myh9	0.066878666
Tkt	0.066999588
Dnajc6	0.067682553
Gnb4	0.067748362
Sgta	0.067887441
Arl2	0.068259475
Snrpf	0.068362883
Alcam	0.068650148
Esd	0.068670127
Gna11	0.068729344
Pafah1b1	0.068925313
Dbn1	0.069068691
Sptb	0.069329517
Fahd1	0.069578428
Atp2a3	0.070511736
H2afj	0.070511736
Hist1h2af	0.070511736
Hist1h2ah	0.070511736
Hist1h2ak	0.070511736
Hist3h2a	0.070511736
Atp5f1b	0.071457779
Pfn1	0.071788162
Gna13	0.072533857
Chchd3	0.072714841
Crk	0.07297137
Hnrnph1	0.073657284
Hk2	0.074274914
Isoc1	0.074365208
Prkaca	0.074443718
Rack1	0.074602367
Gmpr	0.075429223
Dusp3	0.07550231
Cmas	0.075865693
Idh2	0.076442929
Tubb5	0.076478865
Wasf1	0.076643961
Psmd8	0.077521192
Dlg2	0.077706944
Inpp4a	0.078989914
Rps25	0.079109351
Bsn	0.079592249
Immt	0.079657825
Asrgl1	0.079665258
Abce1	0.079810031
Hkdc1	0.080430152
Hnrnpk	0.080860024
Gpd2	0.080991473
Cntn2	0.08135881
Eif4b	0.081470676
Ssb	0.081650094
Plxna4	0.082125155
Aldoc	0.082917239
Necab2	0.083323507
Capza2	0.083753995
Samm50	0.084035237
Vcp	0.084316333
Prkce	0.084426571
Thop1	0.084470566
Hspa2	0.085444345
Mccc2	0.085585583
Slc25a46	0.086025632
Uqcrfs1	0.086690078
Nfs1	0.087854595
Lonp1	0.088032579
Dlg3	0.088208142
Homer1	0.088328186
Rad23b	0.08833295
Slc27a4	0.089297933
Actn2	0.090016708
Tardbp	0.090501179
Dbnl	0.09094591
F8a1	0.091620106
Sfxn1	0.091788753
Mtss2	0.092041788
Akap5	0.092388369
Rin1	0.093360267
Ahcy	0.093393298
Padi2	0.093591013
Clmn	0.093823805
Ppa1	0.09397697
Cend1	0.094302904
Gnai1	0.094560767
Lmnb2	0.095259016
Tomm22	0.095549664
Reep2	0.095860143
Adcy5	0.096445489
Lgi1	0.09648716
RO60	0.09718742
H2afv	0.097568879
H2afz	0.097568879
Sirt2	0.09806982
Purb	0.09807579
Ak1	0.099015717
Erc2	0.099319108
Dbi	0.099613333
Rapgef2	0.100440089
Phgdh	0.100454164
Cacna1e	0.10182016
Usp14	0.10192085
Tln1	0.10222092
Tomm34	0.102238065
Tpi1	0.102831273
Fh	0.103203535
Hnrnpa1	0.103558287
Rab5c	0.103820181
Plec	0.103897787
Txnl1	0.103935152
Rap1a	0.103996911
Rap1b	0.103996911
Slc4a7	0.104146929
Cox6b1	0.10465702
Naca	0.10467112
Hspa1a	0.104936148
Hspa1b	0.104936148
Shank2	0.105536952
Nptn	0.106058569
Mthfd1	0.106102328
Maob	0.106169696
Slc25a51	0.106785195
Lrrc47	0.107156366
Pip4k2b	0.108915538
Rabggta	0.109039971
Hdhd2	0.109272665
Add2	0.109808363
Pck2	0.109928473
Grb2	0.110980383
Gpd1	0.110982935
Tubal3	0.111107789
Gls	0.111918065
Nit1	0.112214166
Hspd1	0.113600681
Glrx5	0.113721509
Slc25a12	0.114585119
Rph3a	0.114629949
Prdx2	0.115478763
Lactb	0.116011614
Lmna	0.11639004
Rps17	0.116602121
Ddx3x	0.117670054
Ncl	0.118368281
Anp32a	0.118378207
Sept10	0.118403092
Prpf19	0.118702271
Psma6	0.118779526
Ptpn5	0.119945866
Gaa	0.120159887
Heatr5b	0.121949667
Eps15l1	0.122246973
Nono	0.122551918
Rab5b	0.123427995
Gnai2	0.123989512
Tmod2	0.124159671
Echs1	0.124168353
Cct5	0.124215039
Jup	0.124487577
Ptma	0.125083974
Lrp1	0.125144998
Sncb	0.125233882
Vps45	0.126333041
Txndc5	0.127026762
Bsg	0.127255487
Agap1	0.129166413
Atp2a1	0.129871635
Uqcrc1	0.130339308
Adk	0.130846027
Ezr	0.131245234
Gpd1l	0.131556612
Ddt	0.132196591
Rida	0.132245571
Hnrnpa2b1	0.132258917
Tpd52	0.132428427
Sh3bgrl3	0.133161096
Hnrnpd	0.133801135
Rnh1	0.134233897
Pgls	0.134253113
Plcb1	0.134419441
Snap47	0.134539952
Eef1a2	0.134558483
Numbl	0.134834569
Sgip1	0.13486355
Aldoa	0.13512914
Camk4	0.135219406
Adam22	0.136228426
Scrn1	0.13628387
Cfl1	0.136674711
Actn1	0.136913025
Atp5pb	0.137653629
Ogdh	0.138177671
Eef1d	0.138754996
Myl6	0.139253786
Sept8	0.139317447
Cttnbp2	0.139364264
Rps11	0.140212768
Eno3	0.140225731
Ablim2	0.14026212
Ank2	0.14029966
Necab1	0.140673349
Sept5	0.140957024
Picalm	0.14102476
Arhgef7	0.14183932
Cndp2	0.142545804
Madd	0.142761556
Acly	0.143224915
Trim3	0.143760072
Drg2	0.143836518
Elavl1	0.143999357
Cyld	0.144715569
Anxa6	0.144715629
Khsrp	0.144723726
Ndrg1	0.14496159
Arpc1a	0.145041621
Smpd3	0.145049088
Nme1	0.145099465
Hspe1	0.145735457
Cisd1	0.146688746
RtcA	0.146901574
Tubb1	0.147618585
Auh	0.14764219
Ctnna1	0.148058862
Gstp1	0.148698225
Cotl1	0.148729161
Usp4	0.149130692
G6pdx	0.14972227
Mapt	0.150399223
Psmc6	0.15091762
Ppp3cc	0.151021167
Tst	0.151833874
Drap1	0.151855653
Psd3	0.151961375
Grcc10	0.152135451
Acsbg1	0.152171727
Rap1gap	0.152373888
Park7	0.153144632
Dlat	0.153584367
Psma1	0.154025702
Cct6a	0.154495686
Psmb3	0.15503612
Syncrip	0.155406399
Ppm1a	0.155613178
Atp5pd	0.156373695
Pde10a	0.156390649
Ctsd	0.156464589
Rars	0.156517868
Pgk2	0.157022779
Snx27	0.157445976
Ugp2	0.157448422
Dpysl3	0.159823567
Pin1	0.159833027
Tubb6	0.160149203
Gnaz	0.160307307
Psmd5	0.160311096
Pgp	0.16047866
Cfl2	0.160483947
Ppp1r1b	0.161515896
Mrps36	0.161534687
Arpc2	0.162219423
Ruvbl1	0.162910736
Rpn2	0.163088483
Ppp2ca	0.163288317
Gnal	0.163424496
Fdps	0.163544183
Acsf3	0.164221744
Crip2	0.164751772
Psat1	0.164758566
Naa15	0.164815312
Tln2	0.165885618
Epha4	0.16660928
Pdcd6ip	0.166625654
Snrpd3	0.166662157
Stip1	0.166751423
Inf2	0.167023507
Psmc5	0.167973264
Psmd11	0.168431801
RTRAF	0.168709799
Penk	0.16959614
Hspa5	0.170083586
Timm9	0.170184082
Trim28	0.170449168
Btbd17	0.17214311
Etfb	0.172416499
Ppp3cb	0.172878832
Pip4k2a	0.173192602
Ddc	0.173723571
Snca	0.175032545
Map4	0.175157922
Nmt1	0.175318543
Hagh	0.176534911
Rbp1	0.177506054
Icam5	0.177735313
Prnp	0.178266232
Ddb1	0.178529084
Chmp4b	0.179797222
Rab8a	0.180006779
Pcp4l1	0.181715555
Sfxn5	0.182203779
Aldh18a1	0.183079459
Ngef	0.183162769
Slc25a4	0.183201964
Rab27b	0.183203042
Bmp2k	0.184300777
Pdhx	0.185263361
Mapre3	0.186655445
Sfxn3	0.187207708
Ndufa7	0.187789312
Rbmx	0.188399321
Rbmxl1	0.188399321
U2af2	0.188519532
Rap1gap2	0.188612995
Cbr3	0.189295786
Vamp2	0.189864855
Cnp	0.192535185
Srm	0.193248148
Calm1	0.1941873
Adss	0.194243766
Mog	0.195487652
Tspan2	0.197377517
Ndufv3	0.197886942
Nsfl1c	0.198268115
Cdh2	0.198303236
Fus	0.199639568
Dctn2	0.200478755
Dlg4	0.200723015
Dpp3	0.201328957
Sept11	0.201385773
Mtch2	0.201631841
Ppid	0.201792936
Cadm4	0.201852036
Nipsnap2	0.202330366
Rps27a	0.202728187
Uba52	0.202728187
Ubb	0.202728187
Ubc	0.202728187
Psmc1	0.20282358
Pcbp3	0.202967885
Naxd	0.204021424
Slc25a11	0.204612816
L2hgdh	0.206206578
Lasp1	0.206845407
Snap91	0.208937612
Iqsec1	0.209090983
Ckb	0.21125651
Bcs1l	0.21139125
Atp5mg	0.21234001
Nebl	0.213127868
Tmod1	0.213345005
Coq9	0.21334721
Mars	0.214500613
Suclg1	0.215421416
Clasp1	0.215518007
Atp5pf	0.215695513
Uba1y	0.216071323
Dstn	0.216453663
Slc12a5	0.216973375
Cacnb4	0.219419826
Slk	0.220483294
Ttyh1	0.220791043
Pip4k2c	0.2209929
Pygm	0.221146175
Ndufb4	0.221816611
Srcin1	0.223179325
Aldh1b1	0.223617329
Gnb3	0.224511666
Sept2	0.22681688
Sparcl1	0.227197468
Rpl35	0.229366957
Phactr1	0.230299323
Pak2	0.23074206
Strn	0.230955465
Dnaja2	0.231410844
Cbr1	0.232235872
Atp2a2	0.232495692
Tomm70	0.235965161
Rab39a	0.236792725
Rgs14	0.236995792
Dpy30	0.237109934
Sfpq	0.237931225
Mdp1	0.238628368
Ptms	0.238633472
Enpp6	0.238867521
Cops8	0.239367191
Rab6b	0.239877886
Gatd3a	0.240101066
Bphl	0.242811871
Fbxo2	0.245399914
Exoc2	0.246928065
Gk	0.248703386
Arl8a	0.249018747
Sdr39u1	0.250606382
G3bp2	0.252059511
Hsd17b8	0.252358388
Hnrnpc	0.254310889
Prpsap1	0.255759965
Arcn1	0.25805028
Eif3h	0.258435879
Itpka	0.258676002
Psma5	0.262291354
Hmgcl	0.263477261
Rps3	0.264473012
Eif3j1	0.264685963
Eif3j2	0.264685963
Psma2	0.265203399
Scamp3	0.26782471
Arpp19	0.270471928
Ensa	0.270471928
Phb	0.270581925
Scrn3	0.270616728
Dync1li2	0.2713105
Tollip	0.271747767
Cuta	0.271971737
Ptbp2	0.272861308
Fam49a	0.273431904
Pdcd5	0.275468444
Tom1	0.276513116
Ppp1r9b	0.276543485
Shank3	0.276648834
Letm1	0.276847554
Stmn1	0.281002643
Hsp90b1	0.281143781
Tppp	0.281404729
Aimp1	0.283098058
Psmb7	0.284854793
Syne1	0.285514979
Itpr1	0.287475028
Ap2m1	0.287644527
Ncam2	0.288101505
Dlg1	0.289820657
Nap1l1	0.289912744
Ppp1r7	0.290527372
Lin7a	0.290861171
Sh3gl1	0.292914948
Uqcrq	0.293164002
Fmr1	0.293624394
Phb2	0.300093368
Synj2bp	0.301551631
Aldh1a1	0.301738299
Ppme1	0.302331011
Cox4i1	0.30316856
Sugt1	0.303250231
Wars	0.306188709
Hdgfl3	0.30768284
Mlf2	0.308827577
Hnrnpf	0.308914145
P4hb	0.309615679
Chtop	0.310101981
Vps13a	0.311611199
Cenpv	0.314138763
Abcb7	0.316715202
Kiaa1107	0.317404522
Ajm1	0.317746328
Dtd1	0.31800617
Synpo	0.323956863
Tsnax	0.324118867
Ptpn11	0.324264347
Cox5a	0.324716364
Tpm3	0.324822077
Pcp4	0.32513839
Rab6a	0.326447402
Grm2	0.327754203
Eif4a1	0.328344071
Cacna2d3	0.329310172
Marcksl1	0.330472056
Cyc1	0.330512425
Dync1i2	0.333104156
Uqcrb	0.334648884
Dnaja1	0.335664059
Cbx3	0.338707664
Psip1	0.343004224
Rtcb	0.345101579
Ndufb5	0.345394609
Ndufa8	0.345656116
Hist1h1e	0.346141739
Stk32c	0.346272081
Anln	0.34657415
Ankrd63	0.347501407
Atp4a	0.347583144
Mecp2	0.348353712
Gfap	0.349148223
Psmc4	0.352166521
Nrbp1	0.358799753
Hist1h1b	0.361635239
Hsd17b10	0.363492296
Hnrnpab	0.366142468
Gpr158	0.36706238
Fkbp2	0.368209025
Stk25	0.368712729
Ptpa	0.370829485
Chordc1	0.372091145
Gstm3	0.372780038
Ndufa6	0.37612127
Ddx5	0.376801344
Acot1	0.380259991
Nars	0.380735133
Skt	0.382265017
Slc25a13	0.382643115
Nefm	0.384785176
Cox6a1	0.385210701
Dhx15	0.386461674
Aifm1	0.387298308
Ass1	0.39051935
Rock2	0.390846484
Acat2	0.393331997
Hnrnph2	0.394775368
Atp5me	0.395366033
Eif4a3	0.396865428
Ndufb10	0.409402963
Ndufa11	0.40969582
Pcmt1	0.414042576
Ak3	0.414923091
Nrgn	0.416103376
Ina	0.416153547
Fbxl16	0.417015229
Nefh	0.417584417
Ndufs5	0.423362471
Atp5mf	0.423867656
Nde1	0.427448695
Ndel1	0.427448695
Uchl3	0.429657872
Pfdn2	0.432340601
Sept4	0.442311867
Clu	0.443170924
Hint2	0.445649561
Me2	0.447723257
Cplx1	0.449159894
Cntnap2	0.45907845
Nefl	0.472517847
Csrp1	0.473794771
Dnaja3	0.48096826
Mtco2	0.486342084
Pnp	0.487615253
Adam23	0.488852491
Csnk2a1	0.506812775
Blvra	0.507973951
Slc25a18	0.525214141
Prdx1	0.532744929
Atpaf1	0.537415313
Sept14	0.546490014
Bcas1	0.552034795
Atad3	0.554788021
Rps16	0.581952954
App	0.582575779
H2afy2	0.585798156
Flad1	0.590276753
Rhog	0.612169827
Fam177a1	0.617387974
Hnrnpa0	0.618537352
Psmd13	0.669727846
Cpe	0.68746609
Hnrnpdl	0.694234034
Dynlrb1	0.694873551
Ndufs8	0.703782198
Acyp1	0.841322417
Ddx3y	0.852015161
Acy1	0.863268305
Hnrnpm	0.962224039
