# Supplementary material for: Cocaine self-administration induces sex-dependent protein expression in the nucleus accumbens
Source: Commun Biol. 2021 Jul 16;4:883. doi: 10.1038/s42003-021-02358-w (PMC8285523; doi:10.1038/s42003-021-02358-w)
Supplement: Supplementary file 4 — Supplementary Data 1–18 [file 42003_2021_2358_MOESM4_ESM.zip › Supplementary Data/Supplementary Data 17_RRHO Ranked List_Baseline_Log2FC of Fem - Copy.csv]

Gene name	log2FC
Ralgapb	-1.546512391
Sf3b1	-1.2756744
Cyfip2	-1.221247542
Vars	-1.134164328
Xpo7	-0.990481837
Afdn	-0.988950674
Slc25a31	-0.893420182
Flna	-0.867055644
Slc17a8	-0.857241096
Mgst3	-0.787530574
Actr10	-0.766099491
Slc4a4	-0.740523434
Dars	-0.704226357
Copg1	-0.69336862
Actr1b	-0.677297636
Mt1	-0.674863332
Hpx	-0.671599141
Slc1a4	-0.655662435
Eif4g3	-0.637004646
Gcn1	-0.627991879
Alb	-0.625472527
Nop56	-0.625071557
Tmsb4x	-0.621500017
Vim	-0.608694054
Ociad2	-0.60721505
Ptma	-0.584387622
Rab3b	-0.578544776
Syngr1	-0.57624657
Gprin1	-0.572367868
Kpna1	-0.564968083
Usp9x	-0.564202713
Ckmt2	-0.560024789
Armc10	-0.555529232
Exoc6b	-0.550496392
Scai	-0.546115904
Vps50	-0.545269549
Ncdn	-0.542277694
Cul4a	-0.537447007
Dpysl5	-0.53593688
Rab35	-0.535155973
Erc2	-0.532441037
Mccc2	-0.532184166
Hsd17b12	-0.526060516
Cd9	-0.523040879
Mcu	-0.522320836
Slc6a11	-0.520004344
Hist1h1c	-0.516016883
Arpc4	-0.515441753
Rps24	-0.514858502
Marcksl1	-0.514165998
Ddx3x	-0.505909894
Ipo7	-0.505004827
Rpl7	-0.487697115
Basp1	-0.487390407
Exoc4	-0.484404107
Atp6v1c1	-0.482214159
Copg2	-0.477067839
Slc6a1	-0.473668815
Ipo4	-0.473428516
Bdh1	-0.473132832
Atxn10	-0.471806017
Cdh13	-0.468679239
Anks1b	-0.468173157
Asns	-0.467932283
Rab7a	-0.465719244
Rab10	-0.464478755
Ahsa1	-0.462796167
Slc25a5	-0.456704099
Sbf1	-0.452050584
Pura	-0.448153148
Slc44a1	-0.445029508
Alg2	-0.442839052
Pik3r4	-0.441501659
Tnpo2	-0.441210487
Dnajc5	-0.435944529
Ogt	-0.435196504
Ak5	-0.43366018
Snrnp200	-0.431326196
Blmh	-0.430057461
Ank3	-0.427430145
Eif2b1	-0.427088759
Hist1h2bb	-0.425867051
Hist1h2bc	-0.425867051
Hist1h2bf	-0.425867051
Hist1h2bh	-0.425867051
Hist1h2bk	-0.425867051
Hist1h2bm	-0.425867051
Hist1h2bp	-0.425867051
Hist2h2bb	-0.425867051
Pcp4l1	-0.419661543
Ptprn	-0.415585788
Unc13b	-0.409932252
Atp5pf	-0.403694108
Lancl2	-0.395274799
Vsnl1	-0.394647545
Tubb2b	-0.39441762
H2afx	-0.389588996
Cul1	-0.387950411
Kiaa0513	-0.384188019
Cadm1	-0.383569201
Rps5	-0.383357489
Iars2	-0.378857743
Fermt2	-0.376200935
Necap1	-0.374129557
Abce1	-0.372141151
Skp1	-0.372071927
Lancl1	-0.371514742
Psma4	-0.371138069
Ptges3	-0.369693961
Slc25a4	-0.368406648
Actb	-0.368231621
Fuom	-0.364002342
Slc32a1	-0.363269494
Fkbp2	-0.359436375
Hpcal4	-0.35940067
Arpc5l	-0.358646014
Ppm1e	-0.358292667
Pafah1b2	-0.356524981
Rab5b	-0.35369619
Hprt1	-0.353034717
Tpm1	-0.352274805
Fam177a1	-0.345691265
Maoa	-0.345125295
Rab8a	-0.343219224
Hnrnpa3	-0.341085555
Tf	-0.338134654
Cdk5	-0.33756969
Pls3	-0.337021689
Pgk2	-0.336266983
Vps51	-0.335672998
Farp1	-0.332054957
Set	-0.330318994
Abr	-0.329789003
Camk2g	-0.328646738
Lars	-0.327113211
Faah	-0.3259402
Arl8b	-0.325643025
Rps7	-0.324558554
Rps2	-0.32128493
Pklr	-0.31832812
Pcbp3	-0.318019892
Slc17a6	-0.316465757
Shank1	-0.313959763
Psap	-0.312710096
Arpc2	-0.312038725
Fam98b	-0.311474085
Gstm5	-0.311448926
Nedd4	-0.310797893
Ckap5	-0.310418326
Naca	-0.309463857
Cadps	-0.309365715
Hibadh	-0.309314411
St13	-0.308940294
Gap43	-0.308423116
Farsb	-0.308381739
Ptprz1	-0.307973442
Ipo9	-0.307949461
Dynll1	-0.307441604
Slc25a42	-0.306357272
Ube2v1	-0.306307516
Kif1a	-0.306272417
Slc25a46	-0.30589198
Gdap1	-0.304638786
Eif4a2	-0.304317718
Pygb	-0.304134836
Slc25a18	-0.302636423
Gabbr1	-0.30084146
Pfkl	-0.300407378
Hsd17b4	-0.299893558
Map2	-0.299208877
Dynll2	-0.299132081
Snx6	-0.299058775
Acsl6	-0.299019643
Pygl	-0.298453737
Hnrnpf	-0.297558041
Rplp2	-0.297124676
Gad2	-0.295290818
Slc1a3	-0.295031598
Csnk1a1	-0.294342013
Cycs	-0.294208711
Astn1	-0.29229705
Rab4b	-0.292209023
Pkia	-0.291539594
Sphk2	-0.289918547
Ppp2r1b	-0.289676972
Aldh1l1	-0.288603916
Acss1	-0.28852193
Comtd1	-0.287822951
Nisch	-0.287353339
Lypla2	-0.286455962
Arf5	-0.284870098
Rack1	-0.281808458
Pspc1	-0.281745412
Rhob	-0.280699182
H1f0	-0.2789925
Smap2	-0.278672584
Atp12a	-0.278198063
Rpn1	-0.277909606
Kif5b	-0.276656757
Hpcal1	-0.274508722
Prxl2a	-0.273073988
Hnrnpu	-0.272532617
Rab2a	-0.271342013
Psmd1	-0.270983636
Npm1	-0.270897156
Rpl4	-0.270071057
Cacna2d2	-0.269794404
Mtap	-0.267621787
Cand1	-0.266221892
Prpsap1	-0.265198049
Isoc2a	-0.26489205
Calb2	-0.26486572
Phf24	-0.26413364
Prep	-0.262589801
C2cd2l	-0.262175381
Hist1h1a	-0.257596667
Uso1	-0.256820076
Wasf3	-0.256555095
Rabggta	-0.254850407
Rpl30	-0.254556678
Baiap3	-0.253304418
Ndufs7	-0.252642166
Stk24	-0.251949671
Wdr37	-0.251723118
Dgkb	-0.25146532
Cfl2	-0.250720518
Dhx9	-0.249726658
Dclk1	-0.248020245
Lxn	-0.247784516
Dclk2	-0.247038754
Srm	-0.244525493
Rps3a	-0.243366321
Pgm2l1	-0.242986435
Ube2o	-0.240083505
Cct4	-0.239732238
Rps13	-0.238037947
Rpl35	-0.237154385
Pcsk1n	-0.236199157
G3bp2	-0.236105897
Pabpc1	-0.233217062
Myo18a	-0.231838968
Hk2	-0.231691231
Kif2a	-0.230741296
Gsr	-0.230131727
Rps25	-0.228848131
Twf2	-0.228563052
Tpt1	-0.228074762
Gria2	-0.227623474
Ppp2r5c	-0.226279107
Slc25a22	-0.224623771
Dbi	-0.224610429
Rpl12	-0.222404443
Slc27a4	-0.220898463
Rab5a	-0.220046267
Atcay	-0.219581651
Hadhb	-0.218387478
Glul	-0.215547184
Vapa	-0.21411453
Pfn1	-0.213287913
Bag5	-0.211977621
Rac2	-0.211668315
Naxe	-0.21163662
Ykt6	-0.211512237
Ppp1ca	-0.210495369
Atp6v1f	-0.209891124
Fxyd7	-0.209529526
Acadvl	-0.208752328
Pde2a	-0.208531574
Scn9a	-0.207805113
Acp1	-0.207377783
Eef1g	-0.20587733
Ndufv1	-0.20485476
Nceh1	-0.204321606
Ncam1	-0.203961417
Lsamp	-0.20343797
Rpl18	-0.203307484
Ppme1	-0.202522579
Celf2	-0.200449837
Eftud2	-0.200329745
Rpl13	-0.200260799
Snd1	-0.200174992
Mgll	-0.198181488
Got1	-0.197432391
Fkbp8	-0.196376075
Rasl2-9	-0.195183416
Psme2	-0.195124794
Pi4ka	-0.194250675
Ncald	-0.19411435
Cttnbp2	-0.192056569
Gstm1	-0.191859407
Mecr	-0.19068845
Nf1	-0.189825734
Rps8	-0.18946795
Hkdc1	-0.18895537
Mag	-0.188862194
Ywhab	-0.187997726
Cul5	-0.187380451
Ywhae	-0.187323961
Coro1c	-0.185306276
Agk	-0.185173949
Atat1	-0.184561782
Cacng8	-0.183468377
Mtpn	-0.183280371
Srr	-0.182077181
Ppp2r5e	-0.181209606
Atp2b4	-0.181091193
Rpl7a	-0.179034251
Usp11	-0.178146885
Sod1	-0.177886116
Huwe1	-0.177023894
Sfpq	-0.176907376
Kiaa1107	-0.175873719
Aldoc	-0.175615648
Rin1	-0.173065672
Idh2	-0.172233544
Wasf1	-0.171788764
Abcb7	-0.171462164
Cct2	-0.171321601
Oxct1	-0.171265989
Pea15	-0.171139279
Ndrg3	-0.170635465
Bsn	-0.170063415
Atp1b1	-0.170034296
Rpl8	-0.169925258
Eef2	-0.169896654
Hp1bp3	-0.168951969
Hnrnpk	-0.168729328
Ddx39b	-0.168340287
Rps6	-0.168068922
Ddx5	-0.167931592
Hnrnph1	-0.165989851
Hpca	-0.165648011
Them4	-0.165645915
Ppa1	-0.165183294
Ehd1	-0.164936453
Tollip	-0.164637637
Syne1	-0.164020295
Rtn4	-0.164001125
Rbm39	-0.163694865
Rab21	-0.163297904
Cend1	-0.162801829
Gpr158	-0.161962314
Hspa1l	-0.161695812
Prpsap2	-0.160850168
Rplp0	-0.159982577
Psmd8	-0.159879076
Vat1	-0.159481443
Snx27	-0.158738578
Wdr1	-0.15866178
Tpm3	-0.158502227
Acat1	-0.157700225
Ndufa11	-0.15765388
Eif3a	-0.157465094
Timm9	-0.156982904
Setd3	-0.155598865
Sacm1l	-0.155185137
Lrrc59	-0.154784667
Sv2a	-0.154464833
Capn2	-0.15401461
Bsg	-0.153263886
Lta4h	-0.15305909
Usp14	-0.152995222
Gng12	-0.152486299
Hbb-b2	-0.15200535
Ppp3r1	-0.151549558
Ugp2	-0.151431816
Pfn2	-0.150795226
Dync1i2	-0.150318564
Ddx17	-0.148685286
Prdx2	-0.148420761
Tubb2a	-0.148170162
Acsf2	-0.147676972
Cox7a2	-0.147631861
Gucy1b1	-0.146931644
Nbea	-0.146321324
Ube2n	-0.146300628
Pebp1	-0.145421828
Ipo5	-0.144224999
Sh3gl1	-0.143676597
Oxr1	-0.143554867
Vps35	-0.14319735
Psmd2	-0.142082824
Snx2	-0.14077975
Syn1	-0.140645847
Dpysl3	-0.140632288
Rasal1	-0.140328001
Aldh6a1	-0.139400891
Reep2	-0.139146583
Isoc1	-0.139024483
Camk2a	-0.139018624
Purb	-0.138351131
Eef1a1	-0.138054211
Pcbp2	-0.137906915
Ckmt1	-0.136344806
Anxa5	-0.13597511
Rpsa	-0.135812522
Gsk3a	-0.134519668
Camk2b	-0.13434958
Eif1	-0.133552503
Thy1	-0.132886512
Pdcd6ip	-0.132735244
Ddx39a	-0.13207929
Grcc10	-0.132024795
Acadl	-0.131706965
Hspe1	-0.131571091
Rpl14	-0.13131183
Vamp1	-0.130640519
Ran	-0.129328069
Dnm1l	-0.128589817
Scg2	-0.128432671
Actbl2	-0.127051897
Elp3	-0.126962127
Ctsb	-0.126690968
Gnb2	-0.126005073
Bcan	-0.125740378
Elavl1	-0.125394524
Usp4	-0.125327221
Lmna	-0.125287655
Atp5pd	-0.124710118
Cmpk1	-0.124460584
Rab3a	-0.123992449
Sugt1	-0.123859821
Iqsec3	-0.123048121
Ndufa9	-0.122883989
Ryr2	-0.122577142
Cplx2	-0.121893103
Stxbp5	-0.121890592
Tuba4a	-0.120987102
Rab5c	-0.120845537
Atp2a3	-0.120050004
H2afj	-0.120050004
Hist1h2af	-0.120050004
Hist1h2ah	-0.120050004
Hist1h2ak	-0.120050004
Hist3h2a	-0.120050004
Ranbp1	-0.118948314
Gdap1l1	-0.118929792
Gnas	-0.118695553
Cs	-0.118002427
Syt2	-0.117131051
Cplx1	-0.116605266
Atp6v1h	-0.116572801
Ckm	-0.116517467
Asah1	-0.116267995
Flot2	-0.115804281
Actn4	-0.115780225
Psmc3	-0.1156316
Pgrmc1	-0.114490791
Cdc42bpb	-0.114490783
Acot1	-0.114141913
Rab1A	-0.113998799
Actr3	-0.113895572
Ywhah	-0.11384838
Hsp90aa1	-0.113825257
Capza2	-0.113790291
Fus	-0.112337266
Ssb	-0.111637856
Rps4x	-0.111469036
Gars	-0.111378128
Trim28	-0.110933324
Uggt1	-0.11042475
Otub1	-0.110401239
Syp	-0.110369268
Slc3a2	-0.110244968
Rad23b	-0.109912639
Ndufv2	-0.109732281
Ganab	-0.109177113
Sh3bgrl3	-0.108158486
Lmnb2	-0.107206308
Psmd3	-0.1071381
Psmb6	-0.106842754
Cdc42	-0.106700884
Tubb3	-0.106632589
Cltb	-0.106530168
Pygm	-0.106387097
Mtor	-0.104673994
Map1b	-0.104633709
Atp5f1c	-0.104479683
Ap3b2	-0.104120712
Sparcl1	-0.103887548
Nrcam	-0.103781787
Pdhx	-0.103681154
Chordc1	-0.103056792
Psmd7	-0.102263444
Rapgef2	-0.101911603
Nipsnap1	-0.101670632
Ddx1	-0.101504296
Ubr4	-0.101176806
Atp5f1a	-0.101136986
Sh3bgrl	-0.100785344
Matr3	-0.100085243
Prdx6	-0.099843568
Fscn1	-0.099720695
Ppp2r1a	-0.099246381
Xpo1	-0.099114881
Dync1h1	-0.098587869
Taldo1	-0.098371817
Mthfd1	-0.098292661
Psmd5	-0.096307994
Mapre2	-0.095889384
Hspa9	-0.095500173
Usp15	-0.095039983
Acot13	-0.094974598
Gpd1	-0.094767134
Pitpnm2	-0.094349829
Txn	-0.093885492
Sv2b	-0.093558464
Nrgn	-0.093537249
Rragb	-0.093413166
Cct8	-0.093204047
Nedd8	-0.092823882
Eif4g1	-0.092728299
Phyhipl	-0.092512886
Atp1a3	-0.091492131
Cse1l	-0.091392446
Cbr1	-0.091193531
Slc1a2	-0.089886856
Cntn1	-0.089854666
Rtn3	-0.089386922
Mapk10	-0.085551368
Eif3h	-0.084777314
Sec31a	-0.084773947
Tufm	-0.084576732
Pde1a	-0.08429111
Tln1	-0.08412351
Psmd12	-0.083563773
Fmr1	-0.083434622
Mdh2	-0.082875159
Lrrc47	-0.082736053
Adam22	-0.082082654
Ap3s1	-0.081842276
Slc4a7	-0.081678814
Acot2	-0.081593681
Rac1	-0.081341149
Kpna6	-0.081004027
Adam23	-0.080916326
Ap1b1	-0.080809723
Cpne6	-0.080804973
Cnrip1	-0.080463535
Tnpo3	-0.079971035
Ywhag	-0.079964165
Pdha1	-0.079076913
Cops4	-0.079019135
Pgm1	-0.079018612
Slk	-0.07900881
Ap2a2	-0.07856553
Dync1li1	-0.078019934
Atp5pb	-0.077860445
Exoc8	-0.077759417
Rab14	-0.077364001
Rbmx	-0.077228652
Rbmxl1	-0.077228652
Acot7	-0.077223061
Ahcyl1	-0.076452323
Cfl1	-0.076432225
Git1	-0.075778687
Ak4	-0.075775124
Capns1	-0.075528383
Atp5f1b	-0.075305802
Rhoa	-0.075142943
Slc2a3	-0.074965379
Tomm34	-0.074113661
Psmb5	-0.072591759
Hbb-y	-0.072207993
Nudt3	-0.072074972
Nckap1	-0.071808242
Rala	-0.071385778
Dmxl2	-0.071051229
Fasn	-0.07019048
Ap2b1	-0.069222033
Rps3	-0.068990509
Vcp	-0.068949633
Arpc3	-0.067725772
Phb	-0.067579058
Kbtbd11	-0.06730974
Hnrnpl	-0.067224804
Rraga	-0.066869351
Mms19	-0.066626642
Rtn1	-0.066527047
Agap3	-0.065105489
Synj2bp	-0.064716322
Cct7	-0.063641188
Asrgl1	-0.063560891
Gda	-0.063142741
Cadm3	-0.062937436
Napa	-0.062560197
Psmc5	-0.06235501
Ablim2	-0.062139104
Actr1a	-0.062074052
Pgd	-0.061569464
Ap2a1	-0.061308724
Snap25	-0.061274887
Rps11	-0.061264232
Cops3	-0.060817651
Chtop	-0.060292913
Acaa2	-0.060171592
Map2k4	-0.060127806
Cmpk2	-0.059583684
Naa15	-0.059560542
Ppp2r2a	-0.059533216
Nt5c	-0.059390423
Hist1h1e	-0.059314241
Add2	-0.058447292
Actr2	-0.058343375
Hist1h1b	-0.058161589
Slc25a3	-0.056671237
Prdx3	-0.05661051
Dmtn	-0.056480811
Uba1	-0.056275954
Vdac3	-0.056249564
Nit1	-0.056200961
Pgk1	-0.055918314
Hspa2	-0.055859281
Atp5f1d	-0.055736963
Plxna2	-0.055559551
Gmppb	-0.055356273
Prdx5	-0.05534848
Idh1	-0.055204341
Mtnd5	-0.054793456
Sh3gl2	-0.054330144
Ca2	-0.054282338
Aars	-0.054179925
Gnao1	-0.053973101
Hbb-b1	-0.053507009
Slc17a7	-0.052994406
Naxd	-0.052763013
Calm1	-0.051829991
Idh3a	-0.051593438
Tagln3	-0.051304301
Map4	-0.051277414
Ric8a	-0.050960796
Syncrip	-0.049968865
Psmb4	-0.049675231
Hspa4	-0.0495127
Arhgdia	-0.049105004
Ptprs	-0.048955209
Mpc2	-0.048367347
Diras2	-0.048140552
Atp5po	-0.048136873
Vdac2	-0.047983752
Me1	-0.047683503
Crmp1	-0.047520377
Arhgap1	-0.047244439
Hsp90ab1	-0.047000731
Atl1	-0.04672595
Eprs	-0.046341242
Ndufs4	-0.045429393
Cyfip1	-0.045264672
Pcbp1	-0.04511981
Atp2a2	-0.044867314
Abat	-0.044006445
Vps13a	-0.043882256
Chmp7	-0.043673752
Mdh1	-0.043663739
Plp1	-0.043319788
Hnrnpa2b1	-0.043225896
Ndufa12	-0.042945282
Atp6v1b2	-0.041880082
Hba	-0.04183814
Ppp3ca	-0.04181356
Sipa1l1	-0.041645919
Ilf2	-0.041377327
Aldh7a1	-0.040948334
Aldh4a1	-0.040893608
Ruvbl1	-0.040863199
Dpysl4	-0.0405291
Ndufa10	-0.039575042
Ube3a	-0.03938836
Dync1li2	-0.038182669
Ndufv3	-0.037888209
Glod4	-0.037860226
Stam	-0.03775632
Dctn1	-0.037663283
Glrx5	-0.037658402
Sdha	-0.037615694
Ap3d1	-0.037161054
Clmn	-0.036793729
Snrpf	-0.036710493
Hnrnpul2	-0.036517833
Vps29	-0.036411795
Gphn	-0.036135085
Myh10	-0.035977804
Camk4	-0.035429675
Aldh18a1	-0.034936355
Arvcf	-0.034925389
Map1a	-0.034848304
Tnr	-0.034722294
Eif4a3	-0.034317839
Hist1h4a	-0.034247183
Tmod1	-0.03423573
Fdps	-0.033735046
U2af2	-0.033695246
Cap2	-0.033643049
Calr	-0.033248336
Acsbg1	-0.033192018
Gapdhs	-0.032188403
Camkv	-0.032025628
Impa1	-0.031922592
Shank2	-0.031533154
Ppm1a	-0.03117475
Ndufa6	-0.03086222
Mapre3	-0.030083405
Ndrg2	-0.029922672
Hepacam	-0.029338554
Ndrg1	-0.028979742
Gpd1l	-0.028898706
Tpi1	-0.028207744
Ppia	-0.028187664
Rab3c	-0.027834095
Nap1l4	-0.027638686
Negr1	-0.027485028
Gpm6b	-0.027276776
Khsrp	-0.027259687
Chmp4b	-0.027172112
Myo5a	-0.026738755
Eno2	-0.026698382
Hsp90b1	-0.026376576
Gpi	-0.026190289
Vps45	-0.026113114
Nap1l1	-0.025971979
Ldhb	-0.025841438
Cltc	-0.025659439
Sh3glb2	-0.025087353
Clasp2	-0.024762767
Sptan1	-0.024702343
Pnp	-0.023856233
Hnrnpa1	-0.023578482
Psmc1	-0.022604361
Psmc2	-0.021848255
Ptbp1	-0.021291111
Tmod2	-0.021170167
Napb	-0.020641343
Hyou1	-0.020562414
Gsta4	-0.020389433
Gnl1	-0.01860534
Rpl3	-0.018494876
Wdr7	-0.018433683
Vcl	-0.01734353
Ptms	-0.0169802
Entpd2	-0.016594775
Ola1	-0.016350875
Pgam1	-0.016305334
Rab1b	-0.016134219
Ndufs6	-0.01560087
Cct3	-0.015383533
Ppp1cb	-0.015181436
Syt12	-0.014968237
Ndufa5	-0.014781093
Atp2b2	-0.012863987
Auh	-0.012835462
Ckb	-0.012494588
Etfa	-0.01231096
Cbx3	-0.012122955
Lgi1	-0.011907136
Gaa	-0.011406528
Pdxk	-0.011016508
Tbc1d24	-0.010719651
Atp5mg	-0.010641208
Rufy3	-0.010543383
Ppp1r9b	-0.010493696
Gria3	-0.010256889
Hadha	-0.010060704
Atp6v1a	-0.009553399
Pafah1b1	-0.008319431
Pdxp	-0.00725381
Slc25a25	-0.007243397
Hspa1a	-0.006968365
Hspa1b	-0.006968365
Atp6v0a1	-0.00688584
Ntrk2	-0.006481994
Scamp1	-0.006477094
Chchd3	-0.005891133
Rab31	-0.005728541
Canx	-0.005676785
Kif5c	-0.005541603
Cntnap1	-0.005251901
Ntm	-0.004788742
Ppp2ca	-0.004564201
H2afv	-0.003749349
H2afz	-0.003749349
Cox6b1	-0.00358688
Map6	-0.003526262
Syt17	-0.003500561
Pacsin1	-0.00340777
Atic	-0.003029487
Grm3	-0.003012415
Atp1a4	-0.002904739
Hmgb1	-0.002786437
Ndufa4	-0.00206728
Picalm	-0.002052056
RTRAF	-0.001821209
Fyn	-0.001696076
Ahcyl2	-0.001529953
Lrpprc	-0.001483241
Ephx2	-0.000527168
Rab3d	-0.000499269
Gad1	-0.00031032
Bmp2k	2.60E-05
Mbp	0.000696732
Trio	0.000817397
Add1	0.001447159
Hras	0.00196735
Tpd52	0.002302943
Cops7a	0.002315091
Aimp1	0.002434375
Trim2	0.002982209
Ak3	0.003105485
Nptn	0.003316316
Nif3l1	0.004119134
Dnm3	0.004532906
Rars	0.00456274
Shroom2	0.005817608
Ppp2cb	0.005967868
Rap2a	0.006163488
Psmc4	0.006178117
Atp6v1g1	0.006850689
Scn4a	0.007348283
Pdpk1	0.007389877
Nsf	0.007431212
Hspa8	0.00757742
Dld	0.007762658
Slc25a51	0.00782162
Hnrnpm	0.007832103
Usp5	0.008194071
Pde4c	0.008360441
Wars	0.008720394
Stx1b	0.00895762
Sptbn1	0.009048314
Prepl	0.009182953
Rap2b	0.009567917
Dpysl2	0.009855774
Grm5	0.01013993
Atp1b2	0.010251466
Cadm2	0.010507391
Eno1	0.010639801
Eef1d	0.010751181
Prkcg	0.010883364
Eif4b	0.010998957
Echs1	0.011048196
Mapk3	0.011165044
Sar1a	0.011200124
Agap2	0.012550845
Acsf3	0.012561001
Psma7	0.013075949
Ldha	0.013684975
Pdia6	0.014472244
Pak2	0.014502538
Glud1	0.014631125
Synj1	0.015413479
Micos13	0.016019126
Pde10a	0.016518342
Oga	0.01665314
Npepps	0.016855938
Micu3	0.018501526
Nono	0.01877416
Cenpv	0.018974954
Txndc5	0.019090448
Kctd12	0.019372578
Srcin1	0.020013245
Pde1b	0.020765316
Ajm1	0.020932109
Rtcb	0.020954082
Acyp2	0.021674802
Grik2	0.021695104
Rap2c	0.021817522
Idh3g	0.02233999
Hist2h2aa2	0.022772383
Sh3gl3	0.023315823
Fam49a	0.023923551
Tcp1	0.023978387
Psma6	0.024045204
Mapt	0.02418623
Cisd1	0.025887556
Capzb	0.025915659
Psma3	0.026001698
Hspa12a	0.026215095
Vps52	0.027825654
Aak1	0.027905104
Stip1	0.027935242
2-Sep	0.028656338
Pdia3	0.028796552
Acot4	0.028817553
Mpp2	0.028874666
Pc	0.029007032
Hist1h1d	0.029123007
Ap1g1	0.029546227
Nrbp1	0.029567338
Caskin1	0.029860696
Fahd1	0.030228218
Sars	0.030443579
Heatr5b	0.030755619
Atp2a1	0.030868666
Ppp5c	0.030940246
Cbr3	0.031652143
Tom1	0.032482985
Cct6b	0.032575048
Pak1	0.033075178
Hgs	0.033168365
Fis1	0.033316778
Gnai2	0.033845789
Drap1	0.033887774
Kcnab2	0.034427906
Crym	0.034463286
Aldh1a1	0.034757455
Arhgef7	0.035232148
Fam49b	0.035761641
Adk	0.036573891
Prkar2b	0.036702696
Lrrc7	0.03679755
Chchd6	0.0367981
Syt1	0.036854089
Tprg1l	0.03696378
Coro1a	0.037029297
Nefh	0.037183897
Acadsb	0.037419671
Ywhaz	0.037511634
Me3	0.038617422
Dbnl	0.038962511
Ddah1	0.040102271
Vps26b	0.040185338
Epb41l3	0.041768709
Slc25a12	0.042228672
Ndufs3	0.042484008
Cntn2	0.042526501
Anp32a	0.042594778
Ccny	0.042679759
Psma2	0.043649244
Wfs1	0.043884101
Pdk3	0.044195745
Syngap1	0.044512436
Smpd3	0.045148861
Ly6h	0.045784773
Comt	0.046080028
Plcb1	0.04645552
Pkm	0.046475205
Cacna2d1	0.046575644
Ptbp2	0.046783338
Sccpdh	0.04739048
Arpc1a	0.048026208
Park7	0.04812868
Stum	0.048410803
Ppa2	0.048701084
Lonp1	0.049548243
Gnb4	0.049609235
Aco2	0.049659903
Plcxd3	0.050285976
Paics	0.050428259
Ivd	0.05052515
Tspan2	0.051178522
Kazn	0.051961914
Tardbp	0.052459894
Gls	0.052713496
Exoc2	0.052931933
Pclo	0.052990579
Abcd3	0.053053754
Scrn1	0.053166906
Mars	0.053400184
Ncl	0.053545652
Cap1	0.053567994
Epb41l2	0.054005888
Bcas1	0.054215933
Nefl	0.054231379
Hspa4l	0.054290237
Cacnb4	0.054503177
Actn2	0.055269329
Pin1	0.055282562
Rab33b	0.055338388
Arcn1	0.05544454
Pdhb	0.05576948
Wdr54	0.055957322
Nsfl1c	0.057216869
Psip1	0.057417766
Rbp1	0.058366671
Prnp	0.058941223
Ndufs1	0.059657461
Txnl1	0.060328694
Gdi1	0.060946159
Hk1	0.061480188
Pip5k1c	0.06174929
Apoe	0.061775581
Letm1	0.061896112
Cmas	0.062128409
Pcp4	0.062402762
Rida	0.062843889
Relch	0.063587573
Arhgap44	0.065301645
Hnrnpab	0.065388568
Aldh1b1	0.065590892
Hist2h2aa1	0.066338272
Hist2h2ac	0.066338272
L1cam	0.066394129
Cul3	0.06709101
Snca	0.067814348
Stxbp1	0.067907676
Inf2	0.068510063
Hagh	0.068517051
Rps10	0.06889123
Sirpa	0.069795815
Itpr1	0.070754921
Dbn1	0.071540774
Psma1	0.071691588
Acta1	0.072673747
Crk	0.073486544
Syn2	0.074689477
Rapgef4	0.075461825
G6pdx	0.075650865
Uba3	0.076166531
Rab15	0.076222879
Dnajc6	0.076740354
Ptpa	0.076756443
Uqcrc2	0.078208555
Pfkm	0.078273886
Got2	0.078847054
Ctnnd2	0.079785992
Ctsd	0.07996215
Fabp5	0.080432027
Atp5me	0.08097494
Acad9	0.081325762
Cnksr2	0.082344919
Tst	0.082534551
Baiap2	0.083391084
Rph3a	0.084178148
Ywhaq	0.086360509
Gfap	0.086876324
Lasp1	0.087043279
Tspan7	0.087085545
Hspd1	0.087293393
Cct5	0.087520697
Mrps36	0.087673526
Uqcrq	0.088044424
Cpe	0.089209404
Prkce	0.089302307
Cadm4	0.08971448
Mtch2	0.08998656
Drg2	0.090144867
Arf2	0.090158622
Gapdh	0.090258522
Cndp2	0.090403154
Myl6	0.090937639
Sec22b	0.090979029
Ndufa13	0.090987619
Phyhip	0.091596651
F8a1	0.092198742
Immt	0.092848674
Gpm6a	0.094486077
Pgls	0.095109446
Dnm1	0.095447504
Aldoa	0.095456158
Pex5l	0.095929758
Mccc1	0.096314386
Cct6a	0.096333258
Pgp	0.096694125
Ndufa7	0.096722918
Ndufs5	0.096769038
Cotl1	0.097092349
Eno3	0.097341468
Flot1	0.09795375
Coq9	0.098014056
Gnal	0.098064686
Ppp1r1b	0.098293634
Grhpr	0.098367872
Gpd2	0.098669789
Eif5	0.098820849
Nebl	0.099220833
Kpnb1	0.099391172
Rnh1	0.09958188
Vdac1	0.099727746
Ppp1r7	0.09983702
Fbxo2	0.099882485
Sdhb	0.100004844
Atp1a1	0.100249465
Cpne1	0.100705111
Rab11b	0.100826173
Atp1a2	0.101141091
Sgip1	0.101268571
Sfxn1	0.101762605
Sod2	0.102616255
Uba1y	0.102680305
Hapln1	0.103088313
Tkt	0.103095642
Snap47	0.10345176
Rgs14	0.104380594
Dusp3	0.104416879
Akap5	0.104477811
Prkar1a	0.104672995
Itpa	0.10526535
Dpp6	0.105269435
Dlg1	0.106164147
Rock2	0.106228559
Sec23a	0.106311258
Gnaq	0.106831414
Ehd3	0.107183046
Epb41l1	0.108274394
Dlg2	0.108321572
Eps15l1	0.108377622
Omg	0.109720503
Src	0.109842637
Tomm22	0.110037866
Ctbp1	0.110425129
Sncb	0.110917828
Ndufb4	0.111408732
Rab6b	0.11154072
Ndufb10	0.111836389
Pfkp	0.112664015
Atp2b1	0.112754005
Mtco2	0.112763586
Dlg4	0.112972658
Slc25a11	0.113047928
Rps17	0.11339562
Pdcd5	0.114533079
Ogdh	0.114537368
Rpl5	0.114894849
Mpp6	0.115285868
Aldh2	0.115547779
Cd47	0.1163728
Aprt	0.117541366
Add3	0.117645571
Aldh5a1	0.118144101
Ppt1	0.118217132
Macf1	0.118521978
H2afy	0.118604695
Hsph1	0.118620482
Tubb4b	0.118702474
Sept6	0.118771206
Map2k1	0.119040709
Gatd3a	0.11909855
Pccb	0.119403032
Oat	0.120894883
Tln2	0.121148829
Unc13a	0.122130357
Ngef	0.122486625
Sucla2	0.123181664
Adssl1	0.123654035
Atp4a	0.123804065
Actc1	0.124591433
Gnaz	0.124699704
Cacna1e	0.125055614
Acat2	0.125119892
Dbt	0.126299607
Tsnax	0.129032527
Camk2d	0.129089423
Dnpep	0.130292258
Dtd1	0.130443086
Kif21a	0.131213051
Gng7	0.131234276
Hnrnpa0	0.134984786
Ctnnb1	0.135324296
Abhd12	0.135746964
Mapk1	0.136142012
Rap1a	0.136308863
Rap1b	0.136308863
Hspa5	0.13703819
Necab2	0.138315356
Mtnd4	0.138371951
Fh	0.139045917
Stx1a	0.139954453
Tom1l2	0.140264811
Mthfd1l	0.140649706
Cox6a1	0.141400166
Slc4a10	0.14149434
Slc25a13	0.141613901
Th	0.14223526
Phb2	0.143792062
Sgta	0.143901747
Qdpr	0.144225349
L2hgdh	0.144778292
Scrn3	0.14566812
Eif3j1	0.145992862
Eif3j2	0.145992862
Gk	0.146843961
Dlst	0.147467337
Actn1	0.147739231
Ahcy	0.148115117
Sept9	0.149000483
Mtx2	0.149119904
Necab1	0.150121292
Pcmt1	0.151498694
Uqcrfs1	0.152490576
Rnpep	0.152758636
Vat1l	0.152943037
Pck2	0.154359562
P4hb	0.154381502
Bcs1l	0.154561148
Psmb7	0.154844005
Psma5	0.156050345
Sirt2	0.156217419
Prps1	0.156273156
Ctnna1	0.15676449
Ctnna2	0.15680632
Alcam	0.156817545
Eci1	0.157094845
Dpp10	0.158156525
Ndufa8	0.158237846
Cox5b	0.158393258
Nipsnap2	0.158534183
Ndufs2	0.160171267
Psmb1	0.160890889
Sept5	0.161070031
Gmps	0.162145675
Rpn2	0.16336538
Armc6	0.163436089
Dnaja2	0.164237797
Snap91	0.164485078
Plec	0.164550737
Guk1	0.16502532
Acly	0.165240261
Bin1	0.165379249
Mcts1	0.165409694
Iqsec1	0.16691172
Apoo	0.167690327
Acyp1	0.167737159
Sept11	0.168260168
Hdhd2	0.169008367
Gnb3	0.169350287
Hsd17b10	0.169756865
Dpy30	0.170567658
Hsd17b8	0.173819378
Opa1	0.173915277
Shank3	0.174245376
Rps27a	0.175384129
Uba52	0.175384129
Ubb	0.175384129
Ubc	0.175384129
Hnrnpc	0.175788933
Ncan	0.175872101
Rap1gap	0.17638337
Dlg3	0.176476306
Palm	0.1768435
Hnrnpll	0.176872091
Dhdh	0.176915928
Pitpna	0.176959797
Madd	0.177390213
Myh9	0.177771292
Numbl	0.178080256
Syngr3	0.178385231
Ncam2	0.178394671
Ank2	0.178480867
Esd	0.179745888
Rab18	0.179991377
Plxna4	0.180520044
Tubb5	0.1810966
Nlgn3	0.182980269
Grb2	0.183327496
Hibch	0.18336377
Synpo	0.184228529
Uqcrc1	0.184246609
Sept7	0.184840808
Rab3gap2	0.184995396
Gmpr	0.187753043
Lin7a	0.188072877
Amph	0.189776169
Slc12a5	0.190711725
Ak1	0.190801416
Cox4i1	0.190953059
Ptpn5	0.191173801
Mecp2	0.191326741
Itpka	0.191331441
Adss	0.191612013
Dlat	0.192054005
Map2k2	0.192223256
Rps6ka2	0.195280762
Rps6ka6	0.195280762
Mpi	0.196387177
Uba5	0.196859909
Psat1	0.196875566
Sec14l2	0.198523091
Homer1	0.198641015
Des	0.199333722
Nfasc	0.200049775
Inpp1	0.201733931
Atp6v1e1	0.202155695
Inpp4a	0.202419384
Nme1	0.203163394
Lap3	0.203206438
Gnai1	0.203690312
Hnrnpd	0.205480313
Bpnt1	0.207010124
Tigar	0.207580231
Gna11	0.208523123
Penk	0.209071381
Calb1	0.209590866
Ezr	0.209625232
Pip4k2c	0.209790978
Akr1b1	0.209805563
Flad1	0.209974114
Adh5	0.210145601
Tubb1	0.211037181
Cd81	0.211742549
Skt	0.213010147
Nit2	0.213285993
Sept3	0.213288213
Phgdh	0.213847902
Thop1	0.215196703
Atp6v0d1	0.216008051
Ppfia3	0.216473099
Cyb5r3	0.217718467
Akr1a1	0.218053298
Coro2b	0.218159576
Dpp3	0.218379601
Exoc1	0.21838453
Acot9	0.219835264
Cox5a	0.220680019
Ddb1	0.221398866
Napg	0.221508795
Crip2	0.221943996
Cdh2	0.222142414
Uchl3	0.222831256
Uba2	0.223426642
Rab27a	0.223771873
Srgap3	0.225538369
Btbd17	0.226832652
Syt5	0.22761731
Akr7a2	0.227873831
Lrp1	0.227932772
Uchl1	0.229099428
Mdp1	0.230440264
RO60	0.230522733
Gdi2	0.232788665
Rogdi	0.233074386
Aco1	0.23330091
Ttc7b	0.236503297
Appl1	0.237776934
Gnb1	0.239405139
Epha4	0.23981224
Sfxn3	0.241123329
Rap1gap2	0.24160434
Eef1a2	0.242686818
Maob	0.243261125
Adcy5	0.245951035
Etfb	0.247588452
Nefm	0.249329233
Ddt	0.249521951
Atp8a1	0.249586056
Igsf8	0.249898382
Arpp19	0.251784331
Ensa	0.251784331
Slc8a2	0.252047151
Fkbp1a	0.252641525
Strn	0.252906129
Nlgn2	0.252985182
Nlgn4l	0.252985182
Rab8b	0.254207985
Clu	0.254358456
Gnai3	0.25601308
Cpne5	0.257246503
Nars	0.25871576
Snrpd3	0.261039631
Isyna1	0.263064538
Fbxl16	0.266301081
Uqcrb	0.267434355
Gnb5	0.267493519
Me2	0.267842222
Tubb4a	0.268035383
Sept10	0.269882527
Timm44	0.272324725
Prkcb	0.273294339
Pcca	0.274358466
Cops8	0.275688383
Stk32c	0.276239245
Ddc	0.27656682
Cyld	0.277761233
Rab6a	0.278914679
Dctn2	0.279013719
Ankrd63	0.279731659
Samm50	0.281940573
Dstn	0.28365933
Cyc1	0.28471565
Ndufb5	0.284754737
Pip4k2b	0.284978977
Sept4	0.286624054
Sdr39u1	0.287780895
Cuta	0.288816698
Atpaf1	0.288842957
Atad1	0.288980594
Mog	0.290011463
Psme1	0.292643634
Pfdn2	0.292769068
Hsdl1	0.292956569
Ndufs8	0.29431769
Ppp3cc	0.295773142
Ina	0.296516383
Prkacb	0.297928091
Rhog	0.298742022
Aifm1	0.30027979
Trim3	0.300390857
Cacna2d3	0.302685824
Txnrd1	0.307391264
Psmb3	0.30825563
Serpina1b	0.308377005
Psmd11	0.308601905
Stx16	0.311606907
Ttyh1	0.313969914
Stmn1	0.317225745
Sf3b3	0.317239611
App	0.319080876
Psd3	0.319419669
Gpx4	0.319583592
Enpp6	0.321841461
Tubal3	0.321851567
Nde1	0.323120826
Ndel1	0.323120826
Hmgcl	0.326228429
Sept8	0.327716094
Phactr1	0.328018444
Ppp3cb	0.329923219
Dnaja1	0.332913398
Usp7	0.336816006
Tppp	0.345048648
RtcA	0.347109296
Ppm1f	0.348109326
Vamp3	0.348760513
Sptb	0.349612376
Stk25	0.349892179
Prkar2a	0.35192984
Tomm70	0.352493082
Rgs7	0.352512513
Csrp1	0.356293987
Arf1	0.357332479
Arf3	0.357332479
Nmt1	0.357611373
Pip4k2a	0.358958113
Pzp	0.363453453
Blvra	0.364052927
Dnm2	0.369964007
Mtss2	0.372433645
Nme2	0.372734489
Ppid	0.373999901
Bphl	0.378626435
Suclg1	0.378730975
Cnp	0.378931644
Ap2m1	0.379266979
Mlf2	0.379276697
Nfs1	0.381130401
Tbcb	0.382852693
H2afy2	0.383605172
Psmc6	0.387813166
Elmod1	0.392765892
Agap1	0.394911502
Ass1	0.396214606
Gna13	0.396855241
Scamp3	0.39831978
Gstm3	0.399295279
Hspa12b	0.405526313
Hint2	0.406045152
Gbp5	0.406128287
Clasp1	0.40818159
Atp5mf	0.419032604
Dnaja3	0.419355864
Rgs6	0.43342675
Myh11	0.440265002
Jup	0.446543502
Spr	0.447219006
Kpna4	0.45665587
Rab27b	0.458642728
Tuba1c	0.475567363
Anxa6	0.479412816
Ptpn11	0.487011006
Prdx1	0.496620025
Rps16	0.498747688
Vamp2	0.504803587
Padi2	0.507793646
Prpf19	0.508323141
Cntnap2	0.508679624
Cops2	0.510875382
Eif4a1	0.521032752
Hnrnpdl	0.52259434
Arl2	0.525624387
Atad3	0.526210321
Arl8a	0.527050158
Arl3	0.534980127
Glo1	0.536274458
Tubb6	0.559321346
Anxa7	0.562126633
Gstp1	0.562301024
Hdgfl3	0.575190688
Dynlrb1	0.592661225
Gstp2	0.625080851
Rab39a	0.658989562
Prkaca	0.67257527
Anln	0.674890901
Csnk2a1	0.693073886
Sfxn5	0.72039736
Serpina3m	0.723239192
Osbpl10	0.726851682
Dhx15	0.730034385
Tuba1a	0.735606819
Acy1	0.765684769
Hnrnph2	0.769664822
Lactb	0.783261676
Grm2	0.829120768
Icam5	0.930573559
Psmd13	0.981664561
Sept14	1.086483516
Ddx3y	1.883094318
