# Supplementary material for: Cocaine self-administration induces sex-dependent protein expression in the nucleus accumbens
Source: Commun Biol. 2021 Jul 16;4:883. doi: 10.1038/s42003-021-02358-w (PMC8285523; doi:10.1038/s42003-021-02358-w)
Supplement: Supplementary file 4 — Supplementary Data 1–18 [file 42003_2021_2358_MOESM4_ESM.zip › Supplementary Data/Supplementary Data 18_RRHO Ranked List_Baseline Log2FC of Male - Copy.csv]

Gene name	log2FC
Ddx3y	-1.883094318
Sept14	-1.086483516
Psmd13	-0.981664561
Icam5	-0.930573559
Grm2	-0.829120768
Lactb	-0.783261676
Hnrnph2	-0.769664822
Acy1	-0.765684769
Tuba1a	-0.735606819
Dhx15	-0.730034385
Osbpl10	-0.726851682
Serpina3m	-0.723239192
Sfxn5	-0.72039736
Csnk2a1	-0.693073886
Anln	-0.674890901
Prkaca	-0.67257527
Rab39a	-0.658989562
Gstp2	-0.625080851
Dynlrb1	-0.592661225
Hdgfl3	-0.575190688
Gstp1	-0.562301024
Anxa7	-0.562126633
Tubb6	-0.559321346
Glo1	-0.536274458
Arl3	-0.534980127
Arl8a	-0.527050158
Atad3	-0.526210321
Arl2	-0.525624387
Hnrnpdl	-0.52259434
Eif4a1	-0.521032752
Cops2	-0.510875382
Cntnap2	-0.508679624
Prpf19	-0.508323141
Padi2	-0.507793646
Vamp2	-0.504803587
Rps16	-0.498747688
Prdx1	-0.496620025
Ptpn11	-0.487011006
Anxa6	-0.479412816
Tuba1c	-0.475567363
Rab27b	-0.458642728
Kpna4	-0.45665587
Spr	-0.447219006
Jup	-0.446543502
Myh11	-0.440265002
Rgs6	-0.43342675
Dnaja3	-0.419355864
Atp5mf	-0.419032604
Clasp1	-0.40818159
Gbp5	-0.406128287
Hint2	-0.406045152
Hspa12b	-0.405526313
Gstm3	-0.399295279
Scamp3	-0.39831978
Gna13	-0.396855241
Ass1	-0.396214606
Agap1	-0.394911502
Elmod1	-0.392765892
Psmc6	-0.387813166
H2afy2	-0.383605172
Tbcb	-0.382852693
Nfs1	-0.381130401
Mlf2	-0.379276697
Ap2m1	-0.379266979
Cnp	-0.378931644
Suclg1	-0.378730975
Bphl	-0.378626435
Ppid	-0.373999901
Nme2	-0.372734489
Mtss2	-0.372433645
Dnm2	-0.369964007
Blvra	-0.364052927
Pzp	-0.363453453
Pip4k2a	-0.358958113
Nmt1	-0.357611373
Arf1	-0.357332479
Arf3	-0.357332479
Csrp1	-0.356293987
Rgs7	-0.352512513
Tomm70	-0.352493082
Prkar2a	-0.35192984
Stk25	-0.349892179
Sptb	-0.349612376
Vamp3	-0.348760513
Ppm1f	-0.348109326
RtcA	-0.347109296
Tppp	-0.345048648
Usp7	-0.336816006
Dnaja1	-0.332913398
Ppp3cb	-0.329923219
Phactr1	-0.328018444
Sept8	-0.327716094
Hmgcl	-0.326228429
Nde1	-0.323120826
Ndel1	-0.323120826
Tubal3	-0.321851567
Enpp6	-0.321841461
Gpx4	-0.319583592
Psd3	-0.319419669
App	-0.319080876
Sf3b3	-0.317239611
Stmn1	-0.317225745
Ttyh1	-0.313969914
Stx16	-0.311606907
Psmd11	-0.308601905
Serpina1b	-0.308377005
Psmb3	-0.30825563
Txnrd1	-0.307391264
Cacna2d3	-0.302685824
Trim3	-0.300390857
Aifm1	-0.30027979
Rhog	-0.298742022
Prkacb	-0.297928091
Ina	-0.296516383
Ppp3cc	-0.295773142
Ndufs8	-0.29431769
Hsdl1	-0.292956569
Pfdn2	-0.292769068
Psme1	-0.292643634
Mog	-0.290011463
Atad1	-0.288980594
Atpaf1	-0.288842957
Cuta	-0.288816698
Sdr39u1	-0.287780895
Sept4	-0.286624054
Pip4k2b	-0.284978977
Ndufb5	-0.284754737
Cyc1	-0.28471565
Dstn	-0.28365933
Samm50	-0.281940573
Ankrd63	-0.279731659
Dctn2	-0.279013719
Rab6a	-0.278914679
Cyld	-0.277761233
Ddc	-0.27656682
Stk32c	-0.276239245
Cops8	-0.275688383
Pcca	-0.274358466
Prkcb	-0.273294339
Timm44	-0.272324725
Sept10	-0.269882527
Tubb4a	-0.268035383
Me2	-0.267842222
Gnb5	-0.267493519
Uqcrb	-0.267434355
Fbxl16	-0.266301081
Isyna1	-0.263064538
Snrpd3	-0.261039631
Nars	-0.25871576
Cpne5	-0.257246503
Gnai3	-0.25601308
Clu	-0.254358456
Rab8b	-0.254207985
Nlgn2	-0.252985182
Nlgn4l	-0.252985182
Strn	-0.252906129
Fkbp1a	-0.252641525
Slc8a2	-0.252047151
Arpp19	-0.251784331
Ensa	-0.251784331
Igsf8	-0.249898382
Atp8a1	-0.249586056
Ddt	-0.249521951
Nefm	-0.249329233
Etfb	-0.247588452
Adcy5	-0.245951035
Maob	-0.243261125
Eef1a2	-0.242686818
Rap1gap2	-0.24160434
Sfxn3	-0.241123329
Epha4	-0.23981224
Gnb1	-0.239405139
Appl1	-0.237776934
Ttc7b	-0.236503297
Aco1	-0.23330091
Rogdi	-0.233074386
Gdi2	-0.232788665
RO60	-0.230522733
Mdp1	-0.230440264
Uchl1	-0.229099428
Lrp1	-0.227932772
Akr7a2	-0.227873831
Syt5	-0.22761731
Btbd17	-0.226832652
Srgap3	-0.225538369
Rab27a	-0.223771873
Uba2	-0.223426642
Uchl3	-0.222831256
Cdh2	-0.222142414
Crip2	-0.221943996
Napg	-0.221508795
Ddb1	-0.221398866
Cox5a	-0.220680019
Acot9	-0.219835264
Exoc1	-0.21838453
Dpp3	-0.218379601
Coro2b	-0.218159576
Akr1a1	-0.218053298
Cyb5r3	-0.217718467
Ppfia3	-0.216473099
Atp6v0d1	-0.216008051
Thop1	-0.215196703
Phgdh	-0.213847902
Sept3	-0.213288213
Nit2	-0.213285993
Skt	-0.213010147
Cd81	-0.211742549
Tubb1	-0.211037181
Adh5	-0.210145601
Flad1	-0.209974114
Akr1b1	-0.209805563
Pip4k2c	-0.209790978
Ezr	-0.209625232
Calb1	-0.209590866
Penk	-0.209071381
Gna11	-0.208523123
Tigar	-0.207580231
Bpnt1	-0.207010124
Hnrnpd	-0.205480313
Gnai1	-0.203690312
Lap3	-0.203206438
Nme1	-0.203163394
Inpp4a	-0.202419384
Atp6v1e1	-0.202155695
Inpp1	-0.201733931
Nfasc	-0.200049775
Des	-0.199333722
Homer1	-0.198641015
Sec14l2	-0.198523091
Psat1	-0.196875566
Uba5	-0.196859909
Mpi	-0.196387177
Rps6ka2	-0.195280762
Rps6ka6	-0.195280762
Map2k2	-0.192223256
Dlat	-0.192054005
Adss	-0.191612013
Itpka	-0.191331441
Mecp2	-0.191326741
Ptpn5	-0.191173801
Cox4i1	-0.190953059
Ak1	-0.190801416
Slc12a5	-0.190711725
Amph	-0.189776169
Lin7a	-0.188072877
Gmpr	-0.187753043
Rab3gap2	-0.184995396
Sept7	-0.184840808
Uqcrc1	-0.184246609
Synpo	-0.184228529
Hibch	-0.18336377
Grb2	-0.183327496
Nlgn3	-0.182980269
Tubb5	-0.1810966
Plxna4	-0.180520044
Rab18	-0.179991377
Esd	-0.179745888
Ank2	-0.178480867
Ncam2	-0.178394671
Syngr3	-0.178385231
Numbl	-0.178080256
Myh9	-0.177771292
Madd	-0.177390213
Pitpna	-0.176959797
Dhdh	-0.176915928
Hnrnpll	-0.176872091
Palm	-0.1768435
Dlg3	-0.176476306
Rap1gap	-0.17638337
Ncan	-0.175872101
Hnrnpc	-0.175788933
Rps27a	-0.175384129
Uba52	-0.175384129
Ubb	-0.175384129
Ubc	-0.175384129
Shank3	-0.174245376
Opa1	-0.173915277
Hsd17b8	-0.173819378
Dpy30	-0.170567658
Hsd17b10	-0.169756865
Gnb3	-0.169350287
Hdhd2	-0.169008367
Sept11	-0.168260168
Acyp1	-0.167737159
Apoo	-0.167690327
Iqsec1	-0.16691172
Mcts1	-0.165409694
Bin1	-0.165379249
Acly	-0.165240261
Guk1	-0.16502532
Plec	-0.164550737
Snap91	-0.164485078
Dnaja2	-0.164237797
Armc6	-0.163436089
Rpn2	-0.16336538
Gmps	-0.162145675
Sept5	-0.161070031
Psmb1	-0.160890889
Ndufs2	-0.160171267
Nipsnap2	-0.158534183
Cox5b	-0.158393258
Ndufa8	-0.158237846
Dpp10	-0.158156525
Eci1	-0.157094845
Alcam	-0.156817545
Ctnna2	-0.15680632
Ctnna1	-0.15676449
Prps1	-0.156273156
Sirt2	-0.156217419
Psma5	-0.156050345
Psmb7	-0.154844005
Bcs1l	-0.154561148
P4hb	-0.154381502
Pck2	-0.154359562
Vat1l	-0.152943037
Rnpep	-0.152758636
Uqcrfs1	-0.152490576
Pcmt1	-0.151498694
Necab1	-0.150121292
Mtx2	-0.149119904
Sept9	-0.149000483
Ahcy	-0.148115117
Actn1	-0.147739231
Dlst	-0.147467337
Gk	-0.146843961
Eif3j1	-0.145992862
Eif3j2	-0.145992862
Scrn3	-0.14566812
L2hgdh	-0.144778292
Qdpr	-0.144225349
Sgta	-0.143901747
Phb2	-0.143792062
Th	-0.14223526
Slc25a13	-0.141613901
Slc4a10	-0.14149434
Cox6a1	-0.141400166
Mthfd1l	-0.140649706
Tom1l2	-0.140264811
Stx1a	-0.139954453
Fh	-0.139045917
Mtnd4	-0.138371951
Necab2	-0.138315356
Hspa5	-0.13703819
Rap1a	-0.136308863
Rap1b	-0.136308863
Mapk1	-0.136142012
Abhd12	-0.135746964
Ctnnb1	-0.135324296
Hnrnpa0	-0.134984786
Gng7	-0.131234276
Kif21a	-0.131213051
Dtd1	-0.130443086
Dnpep	-0.130292258
Camk2d	-0.129089423
Tsnax	-0.129032527
Dbt	-0.126299607
Acat2	-0.125119892
Cacna1e	-0.125055614
Gnaz	-0.124699704
Actc1	-0.124591433
Atp4a	-0.123804065
Adssl1	-0.123654035
Sucla2	-0.123181664
Ngef	-0.122486625
Unc13a	-0.122130357
Tln2	-0.121148829
Oat	-0.120894883
Pccb	-0.119403032
Gatd3a	-0.11909855
Map2k1	-0.119040709
Sept6	-0.118771206
Tubb4b	-0.118702474
Hsph1	-0.118620482
H2afy	-0.118604695
Macf1	-0.118521978
Ppt1	-0.118217132
Aldh5a1	-0.118144101
Add3	-0.117645571
Aprt	-0.117541366
Cd47	-0.1163728
Aldh2	-0.115547779
Mpp6	-0.115285868
Rpl5	-0.114894849
Ogdh	-0.114537368
Pdcd5	-0.114533079
Rps17	-0.11339562
Slc25a11	-0.113047928
Dlg4	-0.112972658
Mtco2	-0.112763586
Atp2b1	-0.112754005
Pfkp	-0.112664015
Ndufb10	-0.111836389
Rab6b	-0.11154072
Ndufb4	-0.111408732
Sncb	-0.110917828
Ctbp1	-0.110425129
Tomm22	-0.110037866
Src	-0.109842637
Omg	-0.109720503
Eps15l1	-0.108377622
Dlg2	-0.108321572
Epb41l1	-0.108274394
Ehd3	-0.107183046
Gnaq	-0.106831414
Sec23a	-0.106311258
Rock2	-0.106228559
Dlg1	-0.106164147
Dpp6	-0.105269435
Itpa	-0.10526535
Prkar1a	-0.104672995
Akap5	-0.104477811
Dusp3	-0.104416879
Rgs14	-0.104380594
Snap47	-0.10345176
Tkt	-0.103095642
Hapln1	-0.103088313
Uba1y	-0.102680305
Sod2	-0.102616255
Sfxn1	-0.101762605
Sgip1	-0.101268571
Atp1a2	-0.101141091
Rab11b	-0.100826173
Cpne1	-0.100705111
Atp1a1	-0.100249465
Sdhb	-0.100004844
Fbxo2	-0.099882485
Ppp1r7	-0.09983702
Vdac1	-0.099727746
Rnh1	-0.09958188
Kpnb1	-0.099391172
Nebl	-0.099220833
Eif5	-0.098820849
Gpd2	-0.098669789
Grhpr	-0.098367872
Ppp1r1b	-0.098293634
Gnal	-0.098064686
Coq9	-0.098014056
Flot1	-0.09795375
Eno3	-0.097341468
Cotl1	-0.097092349
Ndufs5	-0.096769038
Ndufa7	-0.096722918
Pgp	-0.096694125
Cct6a	-0.096333258
Mccc1	-0.096314386
Pex5l	-0.095929758
Aldoa	-0.095456158
Dnm1	-0.095447504
Pgls	-0.095109446
Gpm6a	-0.094486077
Immt	-0.092848674
F8a1	-0.092198742
Phyhip	-0.091596651
Ndufa13	-0.090987619
Sec22b	-0.090979029
Myl6	-0.090937639
Cndp2	-0.090403154
Gapdh	-0.090258522
Arf2	-0.090158622
Drg2	-0.090144867
Mtch2	-0.08998656
Cadm4	-0.08971448
Prkce	-0.089302307
Cpe	-0.089209404
Uqcrq	-0.088044424
Mrps36	-0.087673526
Cct5	-0.087520697
Hspd1	-0.087293393
Tspan7	-0.087085545
Lasp1	-0.087043279
Gfap	-0.086876324
Ywhaq	-0.086360509
Rph3a	-0.084178148
Baiap2	-0.083391084
Tst	-0.082534551
Cnksr2	-0.082344919
Acad9	-0.081325762
Atp5me	-0.08097494
Fabp5	-0.080432027
Ctsd	-0.07996215
Ctnnd2	-0.079785992
Got2	-0.078847054
Pfkm	-0.078273886
Uqcrc2	-0.078208555
Ptpa	-0.076756443
Dnajc6	-0.076740354
Rab15	-0.076222879
Uba3	-0.076166531
G6pdx	-0.075650865
Rapgef4	-0.075461825
Syn2	-0.074689477
Crk	-0.073486544
Acta1	-0.072673747
Psma1	-0.071691588
Dbn1	-0.071540774
Itpr1	-0.070754921
Sirpa	-0.069795815
Rps10	-0.06889123
Hagh	-0.068517051
Inf2	-0.068510063
Stxbp1	-0.067907676
Snca	-0.067814348
Cul3	-0.06709101
L1cam	-0.066394129
Hist2h2aa1	-0.066338272
Hist2h2ac	-0.066338272
Aldh1b1	-0.065590892
Hnrnpab	-0.065388568
Arhgap44	-0.065301645
Relch	-0.063587573
Rida	-0.062843889
Pcp4	-0.062402762
Cmas	-0.062128409
Letm1	-0.061896112
Apoe	-0.061775581
Pip5k1c	-0.06174929
Hk1	-0.061480188
Gdi1	-0.060946159
Txnl1	-0.060328694
Ndufs1	-0.059657461
Prnp	-0.058941223
Rbp1	-0.058366671
Psip1	-0.057417766
Nsfl1c	-0.057216869
Wdr54	-0.055957322
Pdhb	-0.05576948
Arcn1	-0.05544454
Rab33b	-0.055338388
Pin1	-0.055282562
Actn2	-0.055269329
Cacnb4	-0.054503177
Hspa4l	-0.054290237
Nefl	-0.054231379
Bcas1	-0.054215933
Epb41l2	-0.054005888
Cap1	-0.053567994
Ncl	-0.053545652
Mars	-0.053400184
Scrn1	-0.053166906
Abcd3	-0.053053754
Pclo	-0.052990579
Exoc2	-0.052931933
Gls	-0.052713496
Tardbp	-0.052459894
Kazn	-0.051961914
Tspan2	-0.051178522
Ivd	-0.05052515
Paics	-0.050428259
Plcxd3	-0.050285976
Aco2	-0.049659903
Gnb4	-0.049609235
Lonp1	-0.049548243
Ppa2	-0.048701084
Stum	-0.048410803
Park7	-0.04812868
Arpc1a	-0.048026208
Sccpdh	-0.04739048
Ptbp2	-0.046783338
Cacna2d1	-0.046575644
Pkm	-0.046475205
Plcb1	-0.04645552
Comt	-0.046080028
Ly6h	-0.045784773
Smpd3	-0.045148861
Syngap1	-0.044512436
Pdk3	-0.044195745
Wfs1	-0.043884101
Psma2	-0.043649244
Ccny	-0.042679759
Anp32a	-0.042594778
Cntn2	-0.042526501
Ndufs3	-0.042484008
Slc25a12	-0.042228672
Epb41l3	-0.041768709
Vps26b	-0.040185338
Ddah1	-0.040102271
Dbnl	-0.038962511
Me3	-0.038617422
Ywhaz	-0.037511634
Acadsb	-0.037419671
Nefh	-0.037183897
Coro1a	-0.037029297
Tprg1l	-0.03696378
Syt1	-0.036854089
Chchd6	-0.0367981
Lrrc7	-0.03679755
Prkar2b	-0.036702696
Adk	-0.036573891
Fam49b	-0.035761641
Arhgef7	-0.035232148
Aldh1a1	-0.034757455
Crym	-0.034463286
Kcnab2	-0.034427906
Drap1	-0.033887774
Gnai2	-0.033845789
Fis1	-0.033316778
Hgs	-0.033168365
Pak1	-0.033075178
Cct6b	-0.032575048
Tom1	-0.032482985
Cbr3	-0.031652143
Ppp5c	-0.030940246
Atp2a1	-0.030868666
Heatr5b	-0.030755619
Sars	-0.030443579
Fahd1	-0.030228218
Caskin1	-0.029860696
Nrbp1	-0.029567338
Ap1g1	-0.029546227
Hist1h1d	-0.029123007
Pc	-0.029007032
Mpp2	-0.028874666
Acot4	-0.028817553
Pdia3	-0.028796552
Sept2	-0.028656338
Stip1	-0.027935242
Aak1	-0.027905104
Vps52	-0.027825654
Hspa12a	-0.026215095
Psma3	-0.026001698
Capzb	-0.025915659
Cisd1	-0.025887556
Mapt	-0.02418623
Psma6	-0.024045204
Tcp1	-0.023978387
Fam49a	-0.023923551
Sh3gl3	-0.023315823
Hist2h2aa2	-0.022772383
Idh3g	-0.02233999
Rap2c	-0.021817522
Grik2	-0.021695104
Acyp2	-0.021674802
Rtcb	-0.020954082
Ajm1	-0.020932109
Pde1b	-0.020765316
Srcin1	-0.020013245
Kctd12	-0.019372578
Txndc5	-0.019090448
Cenpv	-0.018974954
Nono	-0.01877416
Micu3	-0.018501526
Npepps	-0.016855938
Oga	-0.01665314
Pde10a	-0.016518342
Micos13	-0.016019126
Synj1	-0.015413479
Glud1	-0.014631125
Pak2	-0.014502538
Pdia6	-0.014472244
Ldha	-0.013684975
Psma7	-0.013075949
Acsf3	-0.012561001
Agap2	-0.012550845
Sar1a	-0.011200124
Mapk3	-0.011165044
Echs1	-0.011048196
Eif4b	-0.010998957
Prkcg	-0.010883364
Eef1d	-0.010751181
Eno1	-0.010639801
Cadm2	-0.010507391
Atp1b2	-0.010251466
Grm5	-0.01013993
Dpysl2	-0.009855774
Rap2b	-0.009567917
Prepl	-0.009182953
Sptbn1	-0.009048314
Stx1b	-0.00895762
Wars	-0.008720394
Pde4c	-0.008360441
Usp5	-0.008194071
Hnrnpm	-0.007832103
Slc25a51	-0.00782162
Dld	-0.007762658
Hspa8	-0.00757742
Nsf	-0.007431212
Pdpk1	-0.007389877
Scn4a	-0.007348283
Atp6v1g1	-0.006850689
Psmc4	-0.006178117
Rap2a	-0.006163488
Ppp2cb	-0.005967868
Shroom2	-0.005817608
Rars	-0.00456274
Dnm3	-0.004532906
Nif3l1	-0.004119134
Nptn	-0.003316316
Ak3	-0.003105485
Trim2	-0.002982209
Aimp1	-0.002434375
Cops7a	-0.002315091
Tpd52	-0.002302943
Hras	-0.00196735
Add1	-0.001447159
Trio	-0.000817397
Mbp	-0.000696732
Bmp2k	-2.60E-05
Gad1	0.00031032
Rab3d	0.000499269
Ephx2	0.000527168
Lrpprc	0.001483241
Ahcyl2	0.001529953
Fyn	0.001696076
RTRAF	0.001821209
Picalm	0.002052056
Ndufa4	0.00206728
Hmgb1	0.002786437
Atp1a4	0.002904739
Grm3	0.003012415
Atic	0.003029487
Pacsin1	0.00340777
Syt17	0.003500561
Map6	0.003526262
Cox6b1	0.00358688
H2afv	0.003749349
H2afz	0.003749349
Ppp2ca	0.004564201
Ntm	0.004788742
Cntnap1	0.005251901
Kif5c	0.005541603
Canx	0.005676785
Rab31	0.005728541
Chchd3	0.005891133
Scamp1	0.006477094
Ntrk2	0.006481994
Atp6v0a1	0.00688584
Hspa1a	0.006968365
Hspa1b	0.006968365
Slc25a25	0.007243397
Pdxp	0.00725381
Pafah1b1	0.008319431
Atp6v1a	0.009553399
Hadha	0.010060704
Gria3	0.010256889
Ppp1r9b	0.010493696
Rufy3	0.010543383
Atp5mg	0.010641208
Tbc1d24	0.010719651
Pdxk	0.011016508
Gaa	0.011406528
Lgi1	0.011907136
Cbx3	0.012122955
Etfa	0.01231096
Ckb	0.012494588
Auh	0.012835462
Atp2b2	0.012863987
Ndufa5	0.014781093
Syt12	0.014968237
Ppp1cb	0.015181436
Cct3	0.015383533
Ndufs6	0.01560087
Rab1b	0.016134219
Pgam1	0.016305334
Ola1	0.016350875
Entpd2	0.016594775
Ptms	0.0169802
Vcl	0.01734353
Wdr7	0.018433683
Rpl3	0.018494876
Gnl1	0.01860534
Gsta4	0.020389433
Hyou1	0.020562414
Napb	0.020641343
Tmod2	0.021170167
Ptbp1	0.021291111
Psmc2	0.021848255
Psmc1	0.022604361
Hnrnpa1	0.023578482
Pnp	0.023856233
Sptan1	0.024702343
Clasp2	0.024762767
Sh3glb2	0.025087353
Cltc	0.025659439
Ldhb	0.025841438
Nap1l1	0.025971979
Vps45	0.026113114
Gpi	0.026190289
Hsp90b1	0.026376576
Eno2	0.026698382
Myo5a	0.026738755
Chmp4b	0.027172112
Khsrp	0.027259687
Gpm6b	0.027276776
Negr1	0.027485028
Nap1l4	0.027638686
Rab3c	0.027834095
Ppia	0.028187664
Tpi1	0.028207744
Gpd1l	0.028898706
Ndrg1	0.028979742
Hepacam	0.029338554
Ndrg2	0.029922672
Mapre3	0.030083405
Ndufa6	0.03086222
Ppm1a	0.03117475
Shank2	0.031533154
Impa1	0.031922592
Camkv	0.032025628
Gapdhs	0.032188403
Acsbg1	0.033192018
Calr	0.033248336
Cap2	0.033643049
U2af2	0.033695246
Fdps	0.033735046
Tmod1	0.03423573
Hist1h4a	0.034247183
Eif4a3	0.034317839
Tnr	0.034722294
Map1a	0.034848304
Arvcf	0.034925389
Aldh18a1	0.034936355
Camk4	0.035429675
Myh10	0.035977804
Gphn	0.036135085
Vps29	0.036411795
Hnrnpul2	0.036517833
Snrpf	0.036710493
Clmn	0.036793729
Ap3d1	0.037161054
Sdha	0.037615694
Glrx5	0.037658402
Dctn1	0.037663283
Stam	0.03775632
Glod4	0.037860226
Ndufv3	0.037888209
Dync1li2	0.038182669
Ube3a	0.03938836
Ndufa10	0.039575042
Dpysl4	0.0405291
Ruvbl1	0.040863199
Aldh4a1	0.040893608
Aldh7a1	0.040948334
Ilf2	0.041377327
Sipa1l1	0.041645919
Ppp3ca	0.04181356
Hba	0.04183814
Atp6v1b2	0.041880082
Ndufa12	0.042945282
Hnrnpa2b1	0.043225896
Plp1	0.043319788
Mdh1	0.043663739
Chmp7	0.043673752
Vps13a	0.043882256
Abat	0.044006445
Atp2a2	0.044867314
Pcbp1	0.04511981
Cyfip1	0.045264672
Ndufs4	0.045429393
Eprs	0.046341242
Atl1	0.04672595
Hsp90ab1	0.047000731
Arhgap1	0.047244439
Crmp1	0.047520377
Me1	0.047683503
Vdac2	0.047983752
Atp5po	0.048136873
Diras2	0.048140552
Mpc2	0.048367347
Ptprs	0.048955209
Arhgdia	0.049105004
Hspa4	0.0495127
Psmb4	0.049675231
Syncrip	0.049968865
Ric8a	0.050960796
Map4	0.051277414
Tagln3	0.051304301
Idh3a	0.051593438
Calm1	0.051829991
Naxd	0.052763013
Slc17a7	0.052994406
Hbb-b1	0.053507009
Gnao1	0.053973101
Aars	0.054179925
Ca2	0.054282338
Sh3gl2	0.054330144
Mtnd5	0.054793456
Idh1	0.055204341
Prdx5	0.05534848
Gmppb	0.055356273
Plxna2	0.055559551
Atp5f1d	0.055736963
Hspa2	0.055859281
Pgk1	0.055918314
Nit1	0.056200961
Vdac3	0.056249564
Uba1	0.056275954
Dmtn	0.056480811
Prdx3	0.05661051
Slc25a3	0.056671237
Hist1h1b	0.058161589
Actr2	0.058343375
Add2	0.058447292
Hist1h1e	0.059314241
Nt5c	0.059390423
Ppp2r2a	0.059533216
Naa15	0.059560542
Cmpk2	0.059583684
Map2k4	0.060127806
Acaa2	0.060171592
Chtop	0.060292913
Cops3	0.060817651
Rps11	0.061264232
Snap25	0.061274887
Ap2a1	0.061308724
Pgd	0.061569464
Actr1a	0.062074052
Ablim2	0.062139104
Psmc5	0.06235501
Napa	0.062560197
Cadm3	0.062937436
Gda	0.063142741
Asrgl1	0.063560891
Cct7	0.063641188
Synj2bp	0.064716322
Agap3	0.065105489
Rtn1	0.066527047
Mms19	0.066626642
Rraga	0.066869351
Hnrnpl	0.067224804
Kbtbd11	0.06730974
Phb	0.067579058
Arpc3	0.067725772
Vcp	0.068949633
Rps3	0.068990509
Ap2b1	0.069222033
Fasn	0.07019048
Dmxl2	0.071051229
Rala	0.071385778
Nckap1	0.071808242
Nudt3	0.072074972
Hbb-y	0.072207993
Psmb5	0.072591759
Tomm34	0.074113661
Slc2a3	0.074965379
Rhoa	0.075142943
Atp5f1b	0.075305802
Capns1	0.075528383
Ak4	0.075775124
Git1	0.075778687
Cfl1	0.076432225
Ahcyl1	0.076452323
Acot7	0.077223061
Rbmx	0.077228652
Rbmxl1	0.077228652
Rab14	0.077364001
Exoc8	0.077759417
Atp5pb	0.077860445
Dync1li1	0.078019934
Ap2a2	0.07856553
Slk	0.07900881
Pgm1	0.079018612
Cops4	0.079019135
Pdha1	0.079076913
Ywhag	0.079964165
Tnpo3	0.079971035
Cnrip1	0.080463535
Cpne6	0.080804973
Ap1b1	0.080809723
Adam23	0.080916326
Kpna6	0.081004027
Rac1	0.081341149
Acot2	0.081593681
Slc4a7	0.081678814
Ap3s1	0.081842276
Adam22	0.082082654
Lrrc47	0.082736053
Mdh2	0.082875159
Fmr1	0.083434622
Psmd12	0.083563773
Tln1	0.08412351
Pde1a	0.08429111
Tufm	0.084576732
Sec31a	0.084773947
Eif3h	0.084777314
Mapk10	0.085551368
Rtn3	0.089386922
Cntn1	0.089854666
Slc1a2	0.089886856
Cbr1	0.091193531
Cse1l	0.091392446
Atp1a3	0.091492131
Phyhipl	0.092512886
Eif4g1	0.092728299
Nedd8	0.092823882
Cct8	0.093204047
Rragb	0.093413166
Nrgn	0.093537249
Sv2b	0.093558464
Txn	0.093885492
Pitpnm2	0.094349829
Gpd1	0.094767134
Acot13	0.094974598
Usp15	0.095039983
Hspa9	0.095500173
Mapre2	0.095889384
Psmd5	0.096307994
Mthfd1	0.098292661
Taldo1	0.098371817
Dync1h1	0.098587869
Xpo1	0.099114881
Ppp2r1a	0.099246381
Fscn1	0.099720695
Prdx6	0.099843568
Matr3	0.100085243
Sh3bgrl	0.100785344
Atp5f1a	0.101136986
Ubr4	0.101176806
Ddx1	0.101504296
Nipsnap1	0.101670632
Rapgef2	0.101911603
Psmd7	0.102263444
Chordc1	0.103056792
Pdhx	0.103681154
Nrcam	0.103781787
Sparcl1	0.103887548
Ap3b2	0.104120712
Atp5f1c	0.104479683
Map1b	0.104633709
Mtor	0.104673994
Pygm	0.106387097
Cltb	0.106530168
Tubb3	0.106632589
Cdc42	0.106700884
Psmb6	0.106842754
Psmd3	0.1071381
Lmnb2	0.107206308
Sh3bgrl3	0.108158486
Ganab	0.109177113
Ndufv2	0.109732281
Rad23b	0.109912639
Slc3a2	0.110244968
Syp	0.110369268
Otub1	0.110401239
Uggt1	0.11042475
Trim28	0.110933324
Gars	0.111378128
Rps4x	0.111469036
Ssb	0.111637856
Fus	0.112337266
Capza2	0.113790291
Hsp90aa1	0.113825257
Ywhah	0.11384838
Actr3	0.113895572
Rab1A	0.113998799
Acot1	0.114141913
Cdc42bpb	0.114490783
Pgrmc1	0.114490791
Psmc3	0.1156316
Actn4	0.115780225
Flot2	0.115804281
Asah1	0.116267995
Ckm	0.116517467
Atp6v1h	0.116572801
Cplx1	0.116605266
Syt2	0.117131051
Cs	0.118002427
Gnas	0.118695553
Gdap1l1	0.118929792
Ranbp1	0.118948314
Atp2a3	0.120050004
H2afj	0.120050004
Hist1h2af	0.120050004
Hist1h2ah	0.120050004
Hist1h2ak	0.120050004
Hist3h2a	0.120050004
Rab5c	0.120845537
Tuba4a	0.120987102
Stxbp5	0.121890592
Cplx2	0.121893103
Ryr2	0.122577142
Ndufa9	0.122883989
Iqsec3	0.123048121
Sugt1	0.123859821
Rab3a	0.123992449
Cmpk1	0.124460584
Atp5pd	0.124710118
Lmna	0.125287655
Usp4	0.125327221
Elavl1	0.125394524
Bcan	0.125740378
Gnb2	0.126005073
Ctsb	0.126690968
Elp3	0.126962127
Actbl2	0.127051897
Scg2	0.128432671
Dnm1l	0.128589817
Ran	0.129328069
Vamp1	0.130640519
Rpl14	0.13131183
Hspe1	0.131571091
Acadl	0.131706965
Grcc10	0.132024795
Ddx39a	0.13207929
Pdcd6ip	0.132735244
Thy1	0.132886512
Eif1	0.133552503
Camk2b	0.13434958
Gsk3a	0.134519668
Rpsa	0.135812522
Anxa5	0.13597511
Ckmt1	0.136344806
Pcbp2	0.137906915
Eef1a1	0.138054211
Purb	0.138351131
Camk2a	0.139018624
Isoc1	0.139024483
Reep2	0.139146583
Aldh6a1	0.139400891
Rasal1	0.140328001
Dpysl3	0.140632288
Syn1	0.140645847
Snx2	0.14077975
Psmd2	0.142082824
Vps35	0.14319735
Oxr1	0.143554867
Sh3gl1	0.143676597
Ipo5	0.144224999
Pebp1	0.145421828
Ube2n	0.146300628
Nbea	0.146321324
Gucy1b1	0.146931644
Cox7a2	0.147631861
Acsf2	0.147676972
Tubb2a	0.148170162
Prdx2	0.148420761
Ddx17	0.148685286
Dync1i2	0.150318564
Pfn2	0.150795226
Ugp2	0.151431816
Ppp3r1	0.151549558
Hbb-b2	0.15200535
Gng12	0.152486299
Usp14	0.152995222
Lta4h	0.15305909
Bsg	0.153263886
Capn2	0.15401461
Sv2a	0.154464833
Lrrc59	0.154784667
Sacm1l	0.155185137
Setd3	0.155598865
Timm9	0.156982904
Eif3a	0.157465094
Ndufa11	0.15765388
Acat1	0.157700225
Tpm3	0.158502227
Wdr1	0.15866178
Snx27	0.158738578
Vat1	0.159481443
Psmd8	0.159879076
Rplp0	0.159982577
Prpsap2	0.160850168
Hspa1l	0.161695812
Gpr158	0.161962314
Cend1	0.162801829
Rab21	0.163297904
Rbm39	0.163694865
Rtn4	0.164001125
Syne1	0.164020295
Tollip	0.164637637
Ehd1	0.164936453
Ppa1	0.165183294
Them4	0.165645915
Hpca	0.165648011
Hnrnph1	0.165989851
Ddx5	0.167931592
Rps6	0.168068922
Ddx39b	0.168340287
Hnrnpk	0.168729328
Hp1bp3	0.168951969
Eef2	0.169896654
Rpl8	0.169925258
Atp1b1	0.170034296
Bsn	0.170063415
Ndrg3	0.170635465
Pea15	0.171139279
Oxct1	0.171265989
Cct2	0.171321601
Abcb7	0.171462164
Wasf1	0.171788764
Idh2	0.172233544
Rin1	0.173065672
Aldoc	0.175615648
Kiaa1107	0.175873719
Sfpq	0.176907376
Huwe1	0.177023894
Sod1	0.177886116
Usp11	0.178146885
Rpl7a	0.179034251
Atp2b4	0.181091193
Ppp2r5e	0.181209606
Srr	0.182077181
Mtpn	0.183280371
Cacng8	0.183468377
Atat1	0.184561782
Agk	0.185173949
Coro1c	0.185306276
Ywhae	0.187323961
Cul5	0.187380451
Ywhab	0.187997726
Mag	0.188862194
Hkdc1	0.18895537
Rps8	0.18946795
Nf1	0.189825734
Mecr	0.19068845
Gstm1	0.191859407
Cttnbp2	0.192056569
Ncald	0.19411435
Pi4ka	0.194250675
Psme2	0.195124794
Rasl2-9	0.195183416
Fkbp8	0.196376075
Got1	0.197432391
Mgll	0.198181488
Snd1	0.200174992
Rpl13	0.200260799
Eftud2	0.200329745
Celf2	0.200449837
Ppme1	0.202522579
Rpl18	0.203307484
Lsamp	0.20343797
Ncam1	0.203961417
Nceh1	0.204321606
Ndufv1	0.20485476
Eef1g	0.20587733
Acp1	0.207377783
Scn9a	0.207805113
Pde2a	0.208531574
Acadvl	0.208752328
Fxyd7	0.209529526
Atp6v1f	0.209891124
Ppp1ca	0.210495369
Ykt6	0.211512237
Naxe	0.21163662
Rac2	0.211668315
Bag5	0.211977621
Pfn1	0.213287913
Vapa	0.21411453
Glul	0.215547184
Hadhb	0.218387478
Atcay	0.219581651
Rab5a	0.220046267
Slc27a4	0.220898463
Rpl12	0.222404443
Dbi	0.224610429
Slc25a22	0.224623771
Ppp2r5c	0.226279107
Gria2	0.227623474
Tpt1	0.228074762
Twf2	0.228563052
Rps25	0.228848131
Gsr	0.230131727
Kif2a	0.230741296
Hk2	0.231691231
Myo18a	0.231838968
Pabpc1	0.233217062
G3bp2	0.236105897
Pcsk1n	0.236199157
Rpl35	0.237154385
Rps13	0.238037947
Cct4	0.239732238
Ube2o	0.240083505
Pgm2l1	0.242986435
Rps3a	0.243366321
Srm	0.244525493
Dclk2	0.247038754
Lxn	0.247784516
Dclk1	0.248020245
Dhx9	0.249726658
Cfl2	0.250720518
Dgkb	0.25146532
Wdr37	0.251723118
Stk24	0.251949671
Ndufs7	0.252642166
Baiap3	0.253304418
Rpl30	0.254556678
Rabggta	0.254850407
Wasf3	0.256555095
Uso1	0.256820076
Hist1h1a	0.257596667
C2cd2l	0.262175381
Prep	0.262589801
Phf24	0.26413364
Calb2	0.26486572
Isoc2a	0.26489205
Prpsap1	0.265198049
Cand1	0.266221892
Mtap	0.267621787
Cacna2d2	0.269794404
Rpl4	0.270071057
Npm1	0.270897156
Psmd1	0.270983636
Rab2a	0.271342013
Hnrnpu	0.272532617
Prxl2a	0.273073988
Hpcal1	0.274508722
Kif5b	0.276656757
Rpn1	0.277909606
Atp12a	0.278198063
Smap2	0.278672584
H1f0	0.2789925
Rhob	0.280699182
Pspc1	0.281745412
Rack1	0.281808458
Arf5	0.284870098
Lypla2	0.286455962
Nisch	0.287353339
Comtd1	0.287822951
Acss1	0.28852193
Aldh1l1	0.288603916
Ppp2r1b	0.289676972
Sphk2	0.289918547
Pkia	0.291539594
Rab4b	0.292209023
Astn1	0.29229705
Cycs	0.294208711
Csnk1a1	0.294342013
Slc1a3	0.295031598
Gad2	0.295290818
Rplp2	0.297124676
Hnrnpf	0.297558041
Pygl	0.298453737
Acsl6	0.299019643
Snx6	0.299058775
Dynll2	0.299132081
Map2	0.299208877
Hsd17b4	0.299893558
Pfkl	0.300407378
Gabbr1	0.30084146
Slc25a18	0.302636423
Pygb	0.304134836
Eif4a2	0.304317718
Gdap1	0.304638786
Slc25a46	0.30589198
Kif1a	0.306272417
Ube2v1	0.306307516
Slc25a42	0.306357272
Dynll1	0.307441604
Ipo9	0.307949461
Ptprz1	0.307973442
Farsb	0.308381739
Gap43	0.308423116
St13	0.308940294
Hibadh	0.309314411
Cadps	0.309365715
Naca	0.309463857
Ckap5	0.310418326
Nedd4	0.310797893
Gstm5	0.311448926
Fam98b	0.311474085
Arpc2	0.312038725
Psap	0.312710096
Shank1	0.313959763
Slc17a6	0.316465757
Pcbp3	0.318019892
Pklr	0.31832812
Rps2	0.32128493
Rps7	0.324558554
Arl8b	0.325643025
Faah	0.3259402
Lars	0.327113211
Camk2g	0.328646738
Abr	0.329789003
Set	0.330318994
Farp1	0.332054957
Vps51	0.335672998
Pgk2	0.336266983
Pls3	0.337021689
Cdk5	0.33756969
Tf	0.338134654
Hnrnpa3	0.341085555
Rab8a	0.343219224
Maoa	0.345125295
Fam177a1	0.345691265
Tpm1	0.352274805
Hprt1	0.353034717
Rab5b	0.35369619
Pafah1b2	0.356524981
Ppm1e	0.358292667
Arpc5l	0.358646014
Hpcal4	0.35940067
Fkbp2	0.359436375
Slc32a1	0.363269494
Fuom	0.364002342
Actb	0.368231621
Slc25a4	0.368406648
Ptges3	0.369693961
Psma4	0.371138069
Lancl1	0.371514742
Skp1	0.372071927
Abce1	0.372141151
Necap1	0.374129557
Fermt2	0.376200935
Iars2	0.378857743
Rps5	0.383357489
Cadm1	0.383569201
Kiaa0513	0.384188019
Cul1	0.387950411
H2afx	0.389588996
Tubb2b	0.39441762
Vsnl1	0.394647545
Lancl2	0.395274799
Atp5pf	0.403694108
Unc13b	0.409932252
Ptprn	0.415585788
Pcp4l1	0.419661543
Hist1h2bb	0.425867051
Hist1h2bc	0.425867051
Hist1h2bf	0.425867051
Hist1h2bh	0.425867051
Hist1h2bk	0.425867051
Hist1h2bm	0.425867051
Hist1h2bp	0.425867051
Hist2h2bb	0.425867051
Eif2b1	0.427088759
Ank3	0.427430145
Blmh	0.430057461
Snrnp200	0.431326196
Ak5	0.43366018
Ogt	0.435196504
Dnajc5	0.435944529
Tnpo2	0.441210487
Pik3r4	0.441501659
Alg2	0.442839052
Slc44a1	0.445029508
Pura	0.448153148
Sbf1	0.452050584
Slc25a5	0.456704099
Ahsa1	0.462796167
Rab10	0.464478755
Rab7a	0.465719244
Asns	0.467932283
Anks1b	0.468173157
Cdh13	0.468679239
Atxn10	0.471806017
Bdh1	0.473132832
Ipo4	0.473428516
Slc6a1	0.473668815
Copg2	0.477067839
Atp6v1c1	0.482214159
Exoc4	0.484404107
Basp1	0.487390407
Rpl7	0.487697115
Ipo7	0.505004827
Ddx3x	0.505909894
Marcksl1	0.514165998
Rps24	0.514858502
Arpc4	0.515441753
Hist1h1c	0.516016883
Slc6a11	0.520004344
Mcu	0.522320836
Cd9	0.523040879
Hsd17b12	0.526060516
Mccc2	0.532184166
Erc2	0.532441037
Rab35	0.535155973
Dpysl5	0.53593688
Cul4a	0.537447007
Ncdn	0.542277694
Vps50	0.545269549
Scai	0.546115904
Exoc6b	0.550496392
Armc10	0.555529232
Ckmt2	0.560024789
Usp9x	0.564202713
Kpna1	0.564968083
Gprin1	0.572367868
Syngr1	0.57624657
Rab3b	0.578544776
Ptma	0.584387622
Ociad2	0.60721505
Vim	0.608694054
Tmsb4x	0.621500017
Nop56	0.625071557
Alb	0.625472527
Gcn1	0.627991879
Eif4g3	0.637004646
Slc1a4	0.655662435
Hpx	0.671599141
Mt1	0.674863332
Actr1b	0.677297636
Copg1	0.69336862
Dars	0.704226357
Slc4a4	0.740523434
Actr10	0.766099491
Mgst3	0.787530574
Slc17a8	0.857241096
Flna	0.867055644
Slc25a31	0.893420182
Afdn	0.988950674
Xpo7	0.990481837
Vars	1.134164328
Cyfip2	1.221247542
Sf3b1	1.2756744
Ralgapb	1.546512391
