# Supplementary material for: Cocaine self-administration induces sex-dependent protein expression in the nucleus accumbens
Source: Commun Biol. 2021 Jul 16;4:883. doi: 10.1038/s42003-021-02358-w (PMC8285523; doi:10.1038/s42003-021-02358-w)
Supplement: Supplementary file 4 — Supplementary Data 1–18 [file 42003_2021_2358_MOESM4_ESM.zip › Supplementary Data/Supplementary Data 2_Differentially Expressed Proteins in Males vs Females at baseline (FC of Male) - Copy.xlsx]

## Sheet: Sheet1
Supplemental Table 2: Differentially Expressed Proteins in Males vs. Females at baseline (FC of Male):
Uniprot ID	p-value	Fold Change
SF3B1_MOUSE	2.36e-06	2.42112
AFAD_MOUSE	9e-05	1.98474
CYFP2_MOUSE	0.000124	2.33148
DDX3Y_MOUSE	0.000335	0.271102
PI42B_MOUSE	0.000736	0.820754
LACTB_MOUSE	0.000985	0.581052
ICAM5_MOUSE	0.001098	0.52465
BDH_MOUSE	0.001332	1.38812
PI3R4_MOUSE	0.001393	1.35802
LANC2_MOUSE	0.002578	1.31519
DPYL5_MOUSE	0.00264	1.44988
DNJC5_MOUSE	0.0027	1.3528
USP9X_MOUSE	0.003429	1.47857
RAB7A_MOUSE	0.003955	1.38101
TYB4_MOUSE	0.004514	1.53847
ANXA6_MOUSE	0.00487	0.71727
IPO7_MOUSE	0.005028	1.41913
RAB35_MOUSE	0.005229	1.4491
SEPT5_MOUSE	0.005524	0.894361
PRDX1_MOUSE	0.005868	0.708765
MTMR5_MOUSE	0.005966	1.36798
XPO7_MOUSE	0.006064	1.98685
PADI2_MOUSE	0.006347	0.703297
SCAI_MOUSE	0.007432	1.46015
TPPP_MOUSE	0.007743	0.787281
IPO4_MOUSE	0.009661	1.38841
SYIM_MOUSE	0.010201	1.30031
ARP10_MOUSE	0.010436	1.70067
GRM2_MOUSE	0.010581	0.562872
NMT1_MOUSE	0.011415	0.780456
OCAD2_MOUSE	0.011884	1.52332
CAND1_MOUSE	0.012865	1.20265
ATX10_MOUSE	0.013642	1.38684
NCDN_MOUSE	0.014051	1.45627
RGS7_MOUSE	0.014678	0.783219
2A5E_MOUSE	0.014789	1.13383
FLNA_MOUSE	0.015215	1.82394
COPG2_MOUSE	0.017019	1.39191
HPRT_MOUSE	0.017211	1.27724
DHX15_MOUSE	0.017297	0.60289
HNRPU_MOUSE	0.017499	1.20793
MCCB_MOUSE	0.017584	1.44612
ESTD_MOUSE	0.01807	0.882858
RB39A_MOUSE	0.018476	0.633322
BIEA_MOUSE	0.019026	0.776979
PURA_MOUSE	0.019114	1.36429
LANC1_MOUSE	0.019122	1.29371
SUCA_MOUSE	0.019498	0.769114
VATC1_MOUSE	0.01986	1.39689
ANLN_MOUSE	0.02042	0.62638
H2B1F_MOUSE (+7)	0.020965	1.34338
H2B1F_MOUSE	0.020965	1.34338
H2B1M_MOUSE	0.020965	1.34338
H2B1B_MOUSE	0.020965	1.34338
H2B1H_MOUSE	0.020965	1.34338
H2B2B_MOUSE	0.020965	1.34338
H2B1C_MOUSE	0.020965	1.34338
H2B1K_MOUSE	0.020965	1.34338
H2B1P_MOUSE	0.020965	1.34338
SCAM3_MOUSE	0.021475	0.758741
SKP1_MOUSE	0.021505	1.29421
IMA5_MOUSE	0.021775	1.47935
CSN2_MOUSE	0.021893	0.701796
RS7_MOUSE	0.022934	1.25228
ERC2_MOUSE	0.023122	1.44637
GSTM5_MOUSE	0.023617	1.24095
CAPS1_MOUSE	0.024908	1.23916
CLAP1_MOUSE	0.025317	0.753573
SPTB1_MOUSE	0.025984	0.784795
VAMP2_MOUSE	0.026112	0.704756
IGSF8_MOUSE	0.026194	0.840956
AT12A_MOUSE	0.028292	1.21268
QCR1_MOUSE	0.029456	0.880109
EF1G_MOUSE	0.030049	1.15339
ACTB_MOUSE	0.03036	1.29077
TOM70_MOUSE	0.031464	0.783229
NEUM_MOUSE	0.031466	1.23835
RL7_MOUSE	0.031955	1.4022
PEBP1_MOUSE	0.03344	1.10605
PSD13_MOUSE	0.035058	0.506395
CN37_MOUSE	0.035139	0.769007
KAD1_MOUSE	0.035199	0.876119
GCN1_MOUSE	0.035976	1.54541
GNAI3_MOUSE	0.036036	0.837399
S4A4_MOUSE	0.03733	1.67078
ACTY_MOUSE	0.037556	1.59914
ACY1_MOUSE	0.038884	0.588174
PI42A_MOUSE	0.038891	0.779727
BPNT1_MOUSE	0.03949	0.866331
VGLU3_MOUSE	0.040552	1.81157
SERC_MOUSE	0.040746	0.872438
CSK21_MOUSE	0.040767	0.618535
MY18A_MOUSE	0.040942	1.17433
DHX9_MOUSE	0.041224	1.18898
SATT_MOUSE	0.041462	1.57534
MGST3_MOUSE	0.041521	1.72612
KPCB_MOUSE	0.041651	0.827428
FA98B_MOUSE	0.043006	1.24098
GSTP1_MOUSE	0.043217	0.677221
DDX3X_MOUSE	0.043697	1.42002
RB27B_MOUSE	0.044954	0.727671
AGAP1_MOUSE	0.046139	0.760536
DLRB1_MOUSE	0.046363	0.663119
HPCL4_MOUSE	0.046371	1.28289
CISY_MOUSE	0.046914	1.08523
PI4KA_MOUSE	0.047121	1.14413
ADT1_MOUSE	0.047498	1.29093
CYC_MOUSE	0.048093	1.22621
ATPK_MOUSE	0.048191	0.747926
MTPN_MOUSE	0.048986	1.13546
VPS51_MOUSE	0.049113	1.26197
PYGB_MOUSE	0.049219	1.23468
IF4G3_MOUSE	0.049528	1.5551
