# Supplementary material for: Cocaine self-administration induces sex-dependent protein expression in the nucleus accumbens
Source: Commun Biol. 2021 Jul 16;4:883. doi: 10.1038/s42003-021-02358-w (PMC8285523; doi:10.1038/s42003-021-02358-w)
Supplement: Supplementary file 4 — Supplementary Data 1–18 [file 42003_2021_2358_MOESM4_ESM.zip › Supplementary Data/Supplementary Data 3_Differentially Expressed Proteins in Female Cocaine vs Female Control (FC of Female Control) - Copy.xlsx]

## Sheet: Sheet1
Supplemental Table 3: Differentially Expressed Proteins in Female Cocaine vs Female Control (FC of Female Control)
Uniprot ID	p-value	Fold Change
MK03_MOUSE	0.001136	0.810882
PPID_MOUSE	0.004845	1.50554
NDUA9_MOUSE	0.005461	0.825971
PRDX1_MOUSE	0.007659	1.44668
CBPE_MOUSE	0.007872	1.61045
AFAD_MOUSE	0.008189	0.710292
HYES_MOUSE	0.008791	0.684294
DYL2_MOUSE	0.008831	0.585415
HPRT_MOUSE	0.008907	0.7232
VATC1_MOUSE	0.010188	0.683942
NFL_MOUSE	0.010701	1.38753
CAPS1_MOUSE	0.010863	0.765785
ACY1_MOUSE	0.011324	1.81915
IPO7_MOUSE	0.011401	0.763852
SV2A_MOUSE	0.015487	0.828235
DNJC5_MOUSE	0.015608	0.677957
SF3B1_MOUSE	0.015807	0.682215
QCR8_MOUSE	0.016944	1.22532
BDH_MOUSE	0.020741	0.8659
SV2B_MOUSE	0.02093	0.783912
ACTB_MOUSE	0.021267	0.724377
SYIM_MOUSE	0.02189	0.803804
RHOA_MOUSE	0.022664	0.861132
PRS6B_MOUSE	0.023677	1.27648
VPS51_MOUSE	0.025131	0.725647
TPPP_MOUSE	0.025526	1.21538
NDUV1_MOUSE	0.026246	0.815241
SAP_MOUSE	0.026777	0.691132
BCAS1_MOUSE	0.028015	1.46615
RAB2A_MOUSE	0.029155	0.819322
ATAD3_MOUSE	0.029225	1.46895
KCRS_MOUSE	0.030454	0.588495
PFKAL_MOUSE	0.030878	0.7901
CD9_MOUSE	0.031037	0.620775
ARC1A_MOUSE	0.033359	1.10576
SYT2_MOUSE	0.033503	0.627625
VPS45_MOUSE	0.034399	1.09152
PP2AB_MOUSE	0.034881	0.609756
EI2BA_MOUSE	0.035632	0.675044
LDHB_MOUSE	0.037132	0.885905
LYPA2_MOUSE	0.03846	0.703483
GUAA_MOUSE	0.040749	0.755082
AL4A1_MOUSE	0.04107	0.898073
SHAN3_MOUSE	0.04275	1.21138
GABT_MOUSE	0.043434	0.853106
PZP_MOUSE	0.045032	0.740139
NDUB5_MOUSE	0.046736	1.2705
DLG4_MOUSE	0.046835	1.14927
RS16_MOUSE	0.048491	1.49687
IPO4_MOUSE	0.049075	0.840972
