# Supplementary material for: Cocaine self-administration induces sex-dependent protein expression in the nucleus accumbens
Source: Commun Biol. 2021 Jul 16;4:883. doi: 10.1038/s42003-021-02358-w (PMC8285523; doi:10.1038/s42003-021-02358-w)
Supplement: Supplementary file 4 — Supplementary Data 1–18 [file 42003_2021_2358_MOESM4_ESM.zip › Supplementary Data/Supplementary Data 4_Differentially Expressed Proteins in Male Cocaine vs Male Control (FC of Male Control) - Copy.xlsx]

## Sheet: Sheet1
Supplemental Table 4: Differentially Expressed Proteins in Male Cocaine vs Male Control (FC of Male Control)
Uniprot ID	p-value	Fold Change
KPYM_MOUSE	0.000401	0.803766
LACTB_MOUSE	0.000565	0.61053
SETD3_MOUSE	0.000573	1.43331
PPME1_MOUSE	0.000866	1.70414
ICAM5_MOUSE	0.00154	0.490424
AT2A1_MOUSE	0.001621	0.641109
CD47_MOUSE	0.002295	0.808542
FARP1_MOUSE	0.002607	1.40887
EF1G_MOUSE	0.002618	1.28095
BASI_MOUSE	0.002951	1.38147
AP2A2_MOUSE	0.004162	0.879317
PAK1_MOUSE	0.005197	0.826774
RS25_MOUSE	0.006303	1.19014
ACS2L_MOUSE	0.006922	1.37855
IMA3_MOUSE	0.007424	0.485222
MARE3_MOUSE	0.008586	1.20264
SNX27_MOUSE	0.009041	1.3769
NDRG3_MOUSE	0.009613	0.656436
KCD12_MOUSE	0.009752	0.752795
NEDD8_MOUSE	0.011537	0.706414
LGUL_MOUSE	0.011948	0.691233
GRM2_MOUSE	0.012489	0.533232
XPO7_MOUSE	0.012848	1.65988
ATP5H_MOUSE	0.01334	1.35319
RAB3C_MOUSE	0.014309	0.810202
CAD13_MOUSE	0.014933	1.4334
DPYL1_MOUSE	0.01565	1.15319
ERC2_MOUSE	0.016712	1.40427
COPG2_MOUSE	0.017628	1.43697
RLA2_MOUSE	0.018123	1.21153
SND1_MOUSE	0.018259	1.39787
MY18A_MOUSE	0.018507	1.28201
MCTS1_MOUSE	0.020101	1.20886
KAPCB_MOUSE	0.020221	0.596277
BDH_MOUSE	0.021181	1.36374
CLH1_MOUSE	0.022516	0.860983
LMNA_MOUSE	0.02299	1.30793
NDUB5_MOUSE	0.023196	1.40954
ATAT_MOUSE	0.02332	1.52931
CD166_MOUSE	0.023547	0.821497
MCCB_MOUSE	0.024171	1.47585
KCAB2_MOUSE	0.024319	1.25961
BIEA_MOUSE	0.02441	1.43902
GSTA4_MOUSE	0.025002	1.34631
HKDC1_MOUSE	0.025018	1.55652
KS6A6_MOUSE (+1)	0.027336	0.644224
KS6A6_MOUSE	0.027336	0.644224
KS6A2_MOUSE	0.027336	0.644224
IF4G3_MOUSE	0.028137	1.35254
CAH2_MOUSE	0.028169	1.14169
SUCB1_MOUSE	0.029276	0.886318
DPYL4_MOUSE	0.029955	1.14237
RL7A_MOUSE	0.031252	1.22027
GFAP_MOUSE	0.031618	1.23431
AP2B1_MOUSE	0.031734	0.869087
GNAL_MOUSE	0.032577	0.722775
RL7_MOUSE	0.032593	1.33547
RSSA_MOUSE	0.034085	1.18039
RS11_MOUSE	0.03488	1.28652
CISD1_MOUSE	0.035145	1.38484
DDC_MOUSE	0.035757	0.692447
CPLX1_MOUSE	0.03577	1.81185
SH3G2_MOUSE	0.037246	0.851879
LDHB_MOUSE	0.037827	0.876997
LASP1_MOUSE	0.038248	1.23336
NDUS3_MOUSE	0.038532	0.876306
DYN2_MOUSE	0.039541	0.629797
BCAS1_MOUSE	0.040832	1.52643
PHF24_MOUSE	0.041976	1.29011
SHPS1_MOUSE	0.042976	0.835672
SET_MOUSE	0.043673	1.28935
RL13_MOUSE	0.045134	1.16219
AGAP1_MOUSE	0.045999	0.70315
DDX3X_MOUSE	0.046572	1.21201
PSD13_MOUSE	0.046707	0.597706
IPO4_MOUSE	0.047248	1.30223
IQEC3_MOUSE	0.047549	1.26057
AP3D1_MOUSE	0.047714	0.79978
CATB_MOUSE	0.048173	1.17823
HDGR3_MOUSE	0.048493	0.511949
NISCH_MOUSE	0.049468	1.30125
VGLU3_MOUSE	0.049637	1.75125
