# Supplementary material for: Cocaine self-administration induces sex-dependent protein expression in the nucleus accumbens
Source: Commun Biol. 2021 Jul 16;4:883. doi: 10.1038/s42003-021-02358-w (PMC8285523; doi:10.1038/s42003-021-02358-w)
Supplement: Supplementary file 4 — Supplementary Data 1–18 [file 42003_2021_2358_MOESM4_ESM.zip › Supplementary Data/Supplementary Data 5_Venn Comparison of Proteins Significantly Altered in Males vs Females (Compared to sex-specific Saline control) - Copy.xlsx]

## Sheet: Sheet1
Supplemental Table 5: Venn Comparison of Proteins Significantly Altered in Males vs Females (Compared to sex-specific Saline control)
Male Only	Male and Female	Female Only
KPYM_MOUSE	BCAS1_MOUSE	MK03_MOUSE
LACTB_MOUSE	BDH_MOUSE	PPID_MOUSE
SETD3_MOUSE	IPO4_MOUSE	NDUA9_MOUSE
PPME1_MOUSE	LDHB_MOUSE	PRDX1_MOUSE
ICAM5_MOUSE	NDUB5_MOUSE	CBPE_MOUSE
AT2A1_MOUSE		AFAD_MOUSE
CD47_MOUSE		HYES_MOUSE
FARP1_MOUSE		DYL2_MOUSE
EF1G_MOUSE		HPRT_MOUSE
BASI_MOUSE		VATC1_MOUSE
AP2A2_MOUSE		NFL_MOUSE
PAK1_MOUSE		CAPS1_MOUSE
RS25_MOUSE		ACY1_MOUSE
ACS2L_MOUSE		IPO7_MOUSE
IMA3_MOUSE		SV2A_MOUSE
MARE3_MOUSE		DNJC5_MOUSE
SNX27_MOUSE		SF3B1_MOUSE
NDRG3_MOUSE		QCR8_MOUSE
KCD12_MOUSE		SV2B_MOUSE
NEDD8_MOUSE		ACTB_MOUSE
LGUL_MOUSE		SYIM_MOUSE
GRM2_MOUSE		RHOA_MOUSE
XPO7_MOUSE		PRS6B_MOUSE
ATP5H_MOUSE		VPS51_MOUSE
RAB3C_MOUSE		TPPP_MOUSE
CAD13_MOUSE		NDUV1_MOUSE
DPYL1_MOUSE		SAP_MOUSE
ERC2_MOUSE		RAB2A_MOUSE
COPG2_MOUSE		ATAD3_MOUSE
RLA2_MOUSE		KCRS_MOUSE
SND1_MOUSE		PFKAL_MOUSE
MY18A_MOUSE		CD9_MOUSE
MCTS1_MOUSE		ARC1A_MOUSE
KAPCB_MOUSE		SYT2_MOUSE
CLH1_MOUSE		VPS45_MOUSE
LMNA_MOUSE		PP2AB_MOUSE
ATAT_MOUSE		EI2BA_MOUSE
CD166_MOUSE		LYPA2_MOUSE
MCCB_MOUSE		GUAA_MOUSE
KCAB2_MOUSE		AL4A1_MOUSE
BIEA_MOUSE		SHAN3_MOUSE
GSTA4_MOUSE		GABT_MOUSE
HKDC1_MOUSE		PZP_MOUSE
KS6A6_MOUSE (+1)		DLG4_MOUSE
KS6A6_MOUSE		RS16_MOUSE
KS6A2_MOUSE
IF4G3_MOUSE
CAH2_MOUSE
SUCB1_MOUSE
DPYL4_MOUSE
RL7A_MOUSE
GFAP_MOUSE
AP2B1_MOUSE
GNAL_MOUSE
RL7_MOUSE
RSSA_MOUSE
RS11_MOUSE
CISD1_MOUSE
DDC_MOUSE
CPLX1_MOUSE
SH3G2_MOUSE
LASP1_MOUSE
NDUS3_MOUSE
DYN2_MOUSE
PHF24_MOUSE
SHPS1_MOUSE
SET_MOUSE
RL13_MOUSE
AGAP1_MOUSE
DDX3X_MOUSE
PSD13_MOUSE
IQEC3_MOUSE
AP3D1_MOUSE
CATB_MOUSE
HDGR3_MOUSE
NISCH_MOUSE
VGLU3_MOUSE
