# Supplementary material for: Cocaine self-administration induces sex-dependent protein expression in the nucleus accumbens
Source: Commun Biol. 2021 Jul 16;4:883. doi: 10.1038/s42003-021-02358-w (PMC8285523; doi:10.1038/s42003-021-02358-w)
Supplement: Supplementary file 4 — Supplementary Data 1–18 [file 42003_2021_2358_MOESM4_ESM.zip › Supplementary Data/Supplementary Data 6_ STRING Analysis List - Copy.xlsx]

## Sheet: Sheet1
Full Network		Protein Binding	Neuron Projection
Protein Name	Gene Name
RGS7_MOUSE	Rgs7	Yes	Yes
GRM2_MOUSE	Grm2		Yes
GNAI3_MOUSE	Gnai3	Yes
ACY1_MOUSE	Acy1	Yes
ESTD_MOUSE	Esd	Yes
MGST3_MOUSE	Mgst3
GSTP1_MOUSE	Gstp1	Yes
GSTM5_MOUSE	Gstm5	Yes
PRDX1_MOUSE	Prdx1	Yes
IMA5_MOUSE	Kpna1		Yes
IPO7_MOUSE	Ipo7	Yes
XPO7_MOUSE	Xpo7	Yes
NMT1_MOUSE	Nmt1
IPO4_MOUSE	Ipo4	Yes
TOM70_MOUSE	Tomm70
CSK21_MOUSE	Csnk2a1
KPCB_MOUSE	Prkcb	Yes
PEBP1_MOUSE	Pebp1	Yes	Yes
IGSF8_MOUSE	Igsf8		Yes
ANXA6_MOUSE	Anxa6	Yes
SKP1_MOUSE	Skp1	Yes
CAND1_MOUSE	Cand1	Yes
CLAP1_MOUSE	Clasp1	Yes
2A5E_MOUSE	Ppp2r5e
PSD13_MOUSE	Psmd13
CSN2_MOUSE	Cops2
USP9X_MOUSE	Usp9x	Yes	Yes
RS7_MOUSE	Rps7	Yes
DDX3Y_MOUSE	Ddx3y
DDX3X_MOUSE	Ddx3x	Yes
IF4G3_MOUSE	Eif4g3
DHX15_MOUSE	Dhx15
HNRH1_MOUSE	Hnrnph1	Yes
DHX9_MOUSE	Dhx9	Yes
GCN1_MOUSE	Gcn1	Yes
EF1G_MOUSE	Eef1g
HPRT_MOUSE	Hprt1	Yes
FLNA_MOUSE	Flna	Yes	Yes
ACTB_MOUSE	Actb	Yes	Yes
RL7_MOUSE	Rpl7	Yes
AFAD_MOUSE	Afdn	Yes
ADT1_MOUSE	Slc25a4	Yes
SUCA_MOUSE	Suclg1	Yes
CSK21_MOUSE	Csnk2a1	Yes
QCR1_MOUSE	Uqcrc1	Yes
CYC_MOUSE	Cycs	Yes
SERC_MOUSE	Psat1
SATT_MOUSE	Slc1a4		Yes
BDH_MOUSE	Bdh1
TYB4_MOUSE	Tmsb4x	Yes
DLRB1_MOUSE	Dynlrb1	Yes
CYFP2_MOUSE	Cyfip2		Yes
COPG2_MOUSE	Copg2
SF3B1_MOUSE	Sf3b1
DNJC5_MOUSE	Dnajc5	Yes	Yes
SPTB1_MOUSE	Sptb	Yes
CAPS1_MOUSE	Cadps	Yes
ARP10_MOUSE	Actr10
ACTY_MOUSE	Actr1b
VAMP2_MOUSE	Vamp2	Yes	Yes
PYGB_MOUSE	Pygb	Yes	Yes
PADI2_MOUSE	Padi2	Yes
RAB7A_MOUSE	Rab7a	Yes	Yes
PI3R4_MOUSE	Pik3r4
PI4KA_MOUSE	Pi4ka
PI42B_MOUSE	Pip4k2b	Yes
PI42A_MOUSE	Pip4k2a
RB27B_MOUSE	Rab27b	Yes
AT12A_MOUSE	Atp12a
VATC1_MOUSE	Atp6v1c1
RAB35_MOUSE	Rab35
RB39A_MOUSE	Rab39a
ERC2_MOUSE	Erc2	Yes	Yes
VGLU3_MOUSE	Slc17a8		Yes
BIEA_MOUSE	Blvra
KAD1_MOUSE	Ak1		Yes
SYIM_MOUSE	Iars2
H2B1K_MOUSE	Hist1h2bk	Yes
H2B1F_MOUSE	Hist1h2bf
H2B1B_MOUSE	Hist1h2bb	Yes
H2B2B_MOUSE	Hist2h2bb	Yes
H2B1P_MOUSE	Hist1h2bp	Yes
H2B1M_MOUSE	Hist1h2bm	Yes
H2B1H_MOUSE	Hist1h2bh	Yes
H2B1C_MOUSE	Hist1h2bc
MCCB_MOUSE	Mccc2
LACTB_MOUSE	Lactb	Yes
