# Supplementary material for: Cocaine self-administration induces sex-dependent protein expression in the nucleus accumbens
Source: Commun Biol. 2021 Jul 16;4:883. doi: 10.1038/s42003-021-02358-w (PMC8285523; doi:10.1038/s42003-021-02358-w)
Supplement: Supplementary file 4 — Supplementary Data 1–18 [file 42003_2021_2358_MOESM4_ESM.zip › Supplementary Data/Supplementary Data 7_GO Analysis_M v F Baseline - Up in female only - Copy.xlsx]

## Sheet: gProfiler_mmusculus_6-18-2019_1
source	term_name	term_id	adjusted_p_value	negative_log10_of_adjusted_p_value	term_size	query_size	intersection_size	effective_domain_size	intersections
GO:MF	protein binding	GO:0005515	5.67736e-07	6.24585	8173	61	48	20199	CYFIP2,XPO7,AFDN,FLNA,ACTR10,SLC4A4,GCN1,TMSB4X,KPNA1,USP9X,SCAI,NCDN,DPYSL5,RAB35,ERC2,DDX3X,IPO7,RPL7,IPO4,ATXN10,RAB7A,SBF1,PURA,PIK3R4,DNAJC5,HIST1H2BM,HIST1H2BB,HIST1H2BH,HIST2H2BB,HIST1H2BK,HIST1H2BP,SKP1,LANCL1,SLC25A4,ACTB,HPCAL4,HPRT1,RPS7,FAM98B,GSTM5,CADPS,GAP43,PYGB,CYCS,ATP12A,CAND1,DHX9,MYO18A
GO:MF	binding	GO:0005488	0.000215696	3.66616	12969	62	57	20199	SF3B1,CYFIP2,XPO7,AFDN,FLNA,ACTR10,SLC4A4,ACTR1B,EIF4G3,GCN1,TMSB4X,KPNA1,USP9X,SCAI,NCDN,DPYSL5,RAB35,ERC2,MCCC2,DDX3X,IPO7,RPL7,IPO4,BDH1,ATXN10,RAB7A,SBF1,PURA,PIK3R4,DNAJC5,HIST1H2BM,HIST1H2BB,HIST1H2BH,HIST2H2BB,HIST1H2BK,HIST1H2BP,LANCL2,IARS2,SKP1,LANCL1,SLC25A4,ACTB,HPCAL4,HPRT1,VPS51,RPS7,FAM98B,GSTM5,CADPS,GAP43,PYGB,CYCS,ATP12A,CAND1,DHX9,MYO18A,EEF1G
GO:MF	Ras GTPase binding	GO:0017016	0.000439031	3.3575	346	32	7	20199	XPO7,AFDN,FLNA,IPO7,IPO4,RAB7A,SBF1
GO:MF	small GTPase binding	GO:0031267	0.000572095	3.24253	360	32	7	20199	XPO7,AFDN,FLNA,IPO7,IPO4,RAB7A,SBF1
GO:MF	GTPase binding	GO:0051020	0.00337072	2.47228	471	32	7	20199	XPO7,AFDN,FLNA,IPO7,IPO4,RAB7A,SBF1
GO:MF	SMAD binding	GO:0046332	0.00376606	2.42411	79	33	4	20199	FLNA,USP9X,IPO7,PURA
GO:MF	Ran GTPase binding	GO:0008536	0.00483676	2.31545	31	28	3	20199	XPO7,IPO7,IPO4
GO:MF	symporter activity	GO:0015293	0.0170443	1.76842	125	11	3	20199	SLC17A8,SLC4A4,SLC1A4
GO:MF	organic anion transmembrane transporter activity	GO:0008514	0.0219229	1.6591	136	11	3	20199	SLC17A8,SLC4A4,SLC1A4
GO:MF	glutathione transferase activity	GO:0004364	0.0336997	1.47237	31	53	3	20199	MGST3,LANCL1,GSTM5
GO:MF	nucleocytoplasmic carrier activity	GO:0140142	0.036783	1.43435	17	16	2	20199	XPO7,KPNA1
GO:BP	protein localization to cell junction	GO:1902414	0.00904772	2.04346	15	5	2	20346	AFDN,FLNA
GO:BP	protein import into nucleus	GO:0006606	0.0258062	1.58828	109	28	4	20346	FLNA,KPNA1,IPO7,IPO4
GO:BP	import into nucleus	GO:0051170	0.0308076	1.51134	114	28	4	20346	FLNA,KPNA1,IPO7,IPO4
GO:BP	nuclear transport	GO:0051169	0.0396928	1.40129	253	28	5	20346	XPO7,FLNA,KPNA1,IPO7,IPO4
GO:BP	nucleocytoplasmic transport	GO:0006913	0.0396928	1.40129	253	28	5	20346	XPO7,FLNA,KPNA1,IPO7,IPO4
GO:CC	cytoplasm	GO:0005737	1.26674e-10	9.89731	10054	67	61	20217	CYFIP2,XPO7,AFDN,FLNA,SLC17A8,MGST3,ACTR10,ACTR1B,SLC1A4,GCN1,TMSB4X,OCIAD2,KPNA1,USP9X,SCAI,NCDN,DPYSL5,RAB35,ERC2,MCCC2,DDX3X,IPO7,RPL7,COPG2,IPO4,BDH1,ATXN10,RAB7A,SBF1,PURA,PIK3R4,DNAJC5,HIST1H2BM,HIST1H2BB,HIST2H2BB,HIST1H2BK,HIST1H2BP,LANCL2,IARS2,SKP1,LANCL1,SLC25A4,ACTB,HPRT1,VPS51,RPS7,FAM98B,GSTM5,CADPS,GAP43,PYGB,CYCS,CAND1,DHX9,MYO18A,EEF1G,PI4KA,MTPN,PPP2R5E,PEBP1,CS
GO:CC	intracellular part	GO:0044424	1.18049e-06	5.92794	12808	67	63	20217	SF3B1,CYFIP2,XPO7,AFDN,FLNA,SLC17A8,MGST3,ACTR10,ACTR1B,SLC1A4,GCN1,TMSB4X,OCIAD2,KPNA1,USP9X,SCAI,NCDN,DPYSL5,RAB35,ERC2,MCCC2,DDX3X,IPO7,RPL7,COPG2,IPO4,BDH1,ATXN10,RAB7A,SBF1,PURA,PIK3R4,DNAJC5,HIST1H2BM,HIST1H2BB,HIST1H2BH,HIST2H2BB,HIST1H2BK,HIST1H2BP,LANCL2,IARS2,SKP1,LANCL1,SLC25A4,ACTB,HPRT1,VPS51,RPS7,FAM98B,GSTM5,CADPS,GAP43,PYGB,CYCS,CAND1,DHX9,MYO18A,EEF1G,PI4KA,MTPN,PPP2R5E,PEBP1,CS
GO:CC	intracellular	GO:0005622	1.20152e-06	5.92027	12812	67	63	20217	SF3B1,CYFIP2,XPO7,AFDN,FLNA,SLC17A8,MGST3,ACTR10,ACTR1B,SLC1A4,GCN1,TMSB4X,OCIAD2,KPNA1,USP9X,SCAI,NCDN,DPYSL5,RAB35,ERC2,MCCC2,DDX3X,IPO7,RPL7,COPG2,IPO4,BDH1,ATXN10,RAB7A,SBF1,PURA,PIK3R4,DNAJC5,HIST1H2BM,HIST1H2BB,HIST1H2BH,HIST2H2BB,HIST1H2BK,HIST1H2BP,LANCL2,IARS2,SKP1,LANCL1,SLC25A4,ACTB,HPRT1,VPS51,RPS7,FAM98B,GSTM5,CADPS,GAP43,PYGB,CYCS,CAND1,DHX9,MYO18A,EEF1G,PI4KA,MTPN,PPP2R5E,PEBP1,CS
GO:CC	cytoplasmic part	GO:0044444	5.71879e-06	5.2427	7985	67	49	20217	CYFIP2,AFDN,FLNA,SLC17A8,MGST3,SLC1A4,GCN1,TMSB4X,OCIAD2,KPNA1,USP9X,NCDN,RAB35,ERC2,MCCC2,DDX3X,IPO7,RPL7,COPG2,BDH1,ATXN10,RAB7A,PURA,PIK3R4,DNAJC5,HIST1H2BM,HIST1H2BB,HIST2H2BB,HIST1H2BK,HIST1H2BP,LANCL2,IARS2,SKP1,SLC25A4,ACTB,HPRT1,VPS51,RPS7,GSTM5,CADPS,CYCS,CAND1,DHX9,MYO18A,EEF1G,MTPN,PPP2R5E,PEBP1,CS
GO:CC	cytosol	GO:0005829	6.01571e-06	5.22071	3351	65	30	20217	AFDN,FLNA,GCN1,TMSB4X,KPNA1,USP9X,NCDN,DDX3X,IPO7,RPL7,COPG2,ATXN10,RAB7A,HIST1H2BM,HIST1H2BB,HIST2H2BB,HIST1H2BK,HIST1H2BP,LANCL2,IARS2,SKP1,ACTB,HPRT1,VPS51,RPS7,GSTM5,CYCS,CAND1,MTPN,PPP2R5E
GO:CC	organelle part	GO:0044422	1.39206e-05	4.85634	7989	54	41	20217	SF3B1,XPO7,AFDN,FLNA,SLC17A8,MGST3,ACTR10,ACTR1B,SLC1A4,OCIAD2,KPNA1,SCAI,RAB35,MCCC2,DDX3X,IPO7,RPL7,COPG2,IPO4,BDH1,RAB7A,SBF1,PURA,PIK3R4,DNAJC5,HIST1H2BM,HIST1H2BB,HIST1H2BH,HIST2H2BB,HIST1H2BK,HIST1H2BP,LANCL2,IARS2,SKP1,SLC25A4,ACTB,VPS51,RPS7,FAM98B,GSTM5,CADPS
GO:CC	intracellular organelle part	GO:0044446	1.60266e-05	4.79516	7694	52	39	20217	SF3B1,XPO7,AFDN,FLNA,SLC17A8,MGST3,ACTR10,ACTR1B,SLC1A4,OCIAD2,KPNA1,SCAI,RAB35,MCCC2,DDX3X,IPO7,RPL7,COPG2,IPO4,BDH1,RAB7A,SBF1,PURA,PIK3R4,DNAJC5,HIST1H2BM,HIST1H2BB,HIST1H2BH,HIST2H2BB,HIST1H2BK,HIST1H2BP,LANCL2,IARS2,SKP1,SLC25A4,ACTB,VPS51,RPS7,FAM98B
GO:CC	neuron part	GO:0097458	1.83982e-05	4.73522	1766	35	15	20217	CYFIP2,FLNA,SLC17A8,SLC1A4,KPNA1,USP9X,NCDN,DPYSL5,RAB35,ERC2,RPL7,ATXN10,RAB7A,PURA,DNAJC5
GO:CC	nucleosome	GO:0000786	3.78582e-05	4.42184	121	41	6	20217	HIST1H2BM,HIST1H2BB,HIST1H2BH,HIST2H2BB,HIST1H2BK,HIST1H2BP
GO:CC	protein-DNA complex	GO:0032993	4.69002e-05	4.32883	209	41	7	20217	PURA,HIST1H2BM,HIST1H2BB,HIST1H2BH,HIST2H2BB,HIST1H2BK,HIST1H2BP
GO:CC	DNA packaging complex	GO:0044815	5.53679e-05	4.25674	129	41	6	20217	HIST1H2BM,HIST1H2BB,HIST1H2BH,HIST2H2BB,HIST1H2BK,HIST1H2BP
GO:CC	cell projection part	GO:0044463	0.000680581	3.16712	1482	34	12	20217	FLNA,SLC17A8,SLC1A4,KPNA1,USP9X,NCDN,DPYSL5,RAB35,ERC2,ATXN10,PURA,PIK3R4
GO:CC	plasma membrane bounded cell projection part	GO:0120038	0.000680581	3.16712	1482	34	12	20217	FLNA,SLC17A8,SLC1A4,KPNA1,USP9X,NCDN,DPYSL5,RAB35,ERC2,ATXN10,PURA,PIK3R4
GO:CC	protein-containing complex	GO:0032991	0.000980512	3.00855	4688	65	32	20217	SF3B1,XPO7,FLNA,ACTR10,ACTR1B,GCN1,DPYSL5,ERC2,MCCC2,DDX3X,RPL7,COPG2,IPO4,RAB7A,PURA,PIK3R4,HIST1H2BM,HIST1H2BB,HIST1H2BH,HIST2H2BB,HIST1H2BK,HIST1H2BP,SKP1,ACTB,VPS51,RPS7,FAM98B,CAND1,DHX9,MYO18A,MTPN,PPP2R5E
GO:CC	anchored component of synaptic vesicle membrane	GO:0098993	0.00111306	2.95348	19	35	3	20217	RAB35,RAB7A,DNAJC5
GO:CC	neuron projection	GO:0043005	0.00134336	2.87181	1358	66	16	20217	CYFIP2,FLNA,SLC17A8,SLC1A4,KPNA1,USP9X,NCDN,DPYSL5,ERC2,ATXN10,PURA,ACTB,GAP43,PYGB,MTPN,PEBP1
GO:CC	dynactin complex	GO:0005869	0.00151626	2.81923	8	10	2	20217	ACTR10,ACTR1B
GO:CC	dendrite	GO:0030425	0.00212071	2.67352	663	33	8	20217	FLNA,SLC17A8,SLC1A4,KPNA1,NCDN,DPYSL5,ATXN10,PURA
GO:CC	dendritic tree	GO:0097447	0.00216784	2.66397	665	33	8	20217	FLNA,SLC17A8,SLC1A4,KPNA1,NCDN,DPYSL5,ATXN10,PURA
GO:CC	neuronal cell body	GO:0043025	0.00221585	2.65446	667	33	8	20217	FLNA,SLC17A8,SLC1A4,NCDN,DPYSL5,ERC2,ATXN10,PURA
GO:CC	somatodendritic compartment	GO:0036477	0.0040021	2.39771	960	33	9	20217	FLNA,SLC17A8,SLC1A4,KPNA1,NCDN,DPYSL5,ERC2,ATXN10,PURA
GO:CC	plasma membrane bounded cell projection	GO:0120025	0.00452756	2.34414	2105	34	13	20217	CYFIP2,FLNA,SLC17A8,SLC1A4,KPNA1,USP9X,NCDN,DPYSL5,RAB35,ERC2,ATXN10,PURA,PIK3R4
GO:CC	cell part	GO:0044464	0.00507439	2.29462	15933	67	65	20217	SF3B1,CYFIP2,XPO7,AFDN,FLNA,SLC17A8,MGST3,ACTR10,SLC4A4,ACTR1B,SLC1A4,GCN1,TMSB4X,OCIAD2,KPNA1,USP9X,SCAI,NCDN,DPYSL5,RAB35,ERC2,MCCC2,DDX3X,IPO7,RPL7,COPG2,IPO4,BDH1,ATXN10,RAB7A,SBF1,PURA,PIK3R4,DNAJC5,HIST1H2BM,HIST1H2BB,HIST1H2BH,HIST2H2BB,HIST1H2BK,HIST1H2BP,LANCL2,IARS2,SKP1,LANCL1,SLC25A4,ACTB,HPRT1,VPS51,RPS7,FAM98B,GSTM5,CADPS,GAP43,PYGB,CYCS,ATP12A,CAND1,DHX9,MYO18A,EEF1G,PI4KA,MTPN,PPP…
GO:CC	cell body	GO:0044297	0.00528303	2.27712	752	33	8	20217	FLNA,SLC17A8,SLC1A4,NCDN,DPYSL5,ERC2,ATXN10,PURA
GO:CC	apical dendrite	GO:0097440	0.00540737	2.26701	25	6	2	20217	FLNA,SLC17A8
GO:CC	pigment granule	GO:0048770	0.00549937	2.25969	96	35	4	20217	SLC1A4,RAB35,RAB7A,DNAJC5
GO:CC	melanosome	GO:0042470	0.00549937	2.25969	96	35	4	20217	SLC1A4,RAB35,RAB7A,DNAJC5
GO:CC	cell projection	GO:0042995	0.00619159	2.2082	2167	34	13	20217	CYFIP2,FLNA,SLC17A8,SLC1A4,KPNA1,USP9X,NCDN,DPYSL5,RAB35,ERC2,ATXN10,PURA,PIK3R4
GO:CC	intracellular organelle lumen	GO:0070013	0.00620849	2.20701	3982	60	26	20217	SF3B1,AFDN,FLNA,KPNA1,MCCC2,DDX3X,IPO7,IPO4,BDH1,SBF1,PURA,HIST1H2BM,HIST1H2BB,HIST1H2BH,HIST2H2BB,HIST1H2BK,HIST1H2BP,IARS2,SKP1,ACTB,VPS51,RPS7,FAM98B,CYCS,CAND1,DHX9
GO:CC	membrane-enclosed lumen	GO:0031974	0.006237	2.20502	3983	60	26	20217	SF3B1,AFDN,FLNA,KPNA1,MCCC2,DDX3X,IPO7,IPO4,BDH1,SBF1,PURA,HIST1H2BM,HIST1H2BB,HIST1H2BH,HIST2H2BB,HIST1H2BK,HIST1H2BP,IARS2,SKP1,ACTB,VPS51,RPS7,FAM98B,CYCS,CAND1,DHX9
GO:CC	organelle lumen	GO:0043233	0.006237	2.20502	3983	60	26	20217	SF3B1,AFDN,FLNA,KPNA1,MCCC2,DDX3X,IPO7,IPO4,BDH1,SBF1,PURA,HIST1H2BM,HIST1H2BB,HIST1H2BH,HIST2H2BB,HIST1H2BK,HIST1H2BP,IARS2,SKP1,ACTB,VPS51,RPS7,FAM98B,CYCS,CAND1,DHX9
GO:CC	cell	GO:0005623	0.00659545	2.18076	16005	67	65	20217	SF3B1,CYFIP2,XPO7,AFDN,FLNA,SLC17A8,MGST3,ACTR10,SLC4A4,ACTR1B,SLC1A4,GCN1,TMSB4X,OCIAD2,KPNA1,USP9X,SCAI,NCDN,DPYSL5,RAB35,ERC2,MCCC2,DDX3X,IPO7,RPL7,COPG2,IPO4,BDH1,ATXN10,RAB7A,SBF1,PURA,PIK3R4,DNAJC5,HIST1H2BM,HIST1H2BB,HIST1H2BH,HIST2H2BB,HIST1H2BK,HIST1H2BP,LANCL2,IARS2,SKP1,LANCL1,SLC25A4,ACTB,HPRT1,VPS51,RPS7,FAM98B,GSTM5,CADPS,GAP43,PYGB,CYCS,ATP12A,CAND1,DHX9,MYO18A,EEF1G,PI4KA,MTPN,PPP…
GO:CC	nuclear part	GO:0044428	0.00857211	2.06691	3899	52	23	20217	SF3B1,XPO7,AFDN,FLNA,KPNA1,SCAI,DDX3X,IPO7,IPO4,BDH1,SBF1,PURA,HIST1H2BM,HIST1H2BB,HIST1H2BH,HIST2H2BB,HIST1H2BK,HIST1H2BP,SKP1,ACTB,VPS51,RPS7,FAM98B
GO:CC	intracellular non-membrane-bounded organelle	GO:0043232	0.00910772	2.04059	4004	51	23	20217	FLNA,ACTR10,ACTR1B,SLC1A4,TMSB4X,ERC2,DDX3X,RPL7,IPO4,RAB7A,PURA,PIK3R4,HIST1H2BM,HIST1H2BB,HIST1H2BH,HIST2H2BB,HIST1H2BK,HIST1H2BP,LANCL2,SKP1,ACTB,VPS51,RPS7
GO:CC	non-membrane-bounded organelle	GO:0043228	0.00957156	2.01902	4016	51	23	20217	FLNA,ACTR10,ACTR1B,SLC1A4,TMSB4X,ERC2,DDX3X,RPL7,IPO4,RAB7A,PURA,PIK3R4,HIST1H2BM,HIST1H2BB,HIST1H2BH,HIST2H2BB,HIST1H2BK,HIST1H2BP,LANCL2,SKP1,ACTB,VPS51,RPS7
GO:CC	exocytic vesicle membrane	GO:0099501	0.010082	1.99645	112	35	4	20217	SLC17A8,RAB35,RAB7A,DNAJC5
GO:CC	synaptic vesicle membrane	GO:0030672	0.010082	1.99645	112	35	4	20217	SLC17A8,RAB35,RAB7A,DNAJC5
GO:CC	U11/U12 snRNP	GO:0034693	0.0121831	1.91424	1	1	1	20217	SF3B1
GO:CC	synapse part	GO:0044456	0.0123918	1.90687	970	55	11	20217	FLNA,SLC17A8,RAB35,ERC2,RPL7,RAB7A,PURA,DNAJC5,ACTB,CADPS,GAP43
GO:CC	synapse	GO:0045202	0.0124224	1.90579	1154	55	12	20217	CYFIP2,FLNA,SLC17A8,RAB35,ERC2,RPL7,RAB7A,PURA,DNAJC5,ACTB,CADPS,GAP43
GO:CC	chromosomal part	GO:0044427	0.0133408	1.87482	881	41	9	20217	FLNA,IPO4,PURA,HIST1H2BM,HIST1H2BB,HIST1H2BH,HIST2H2BB,HIST1H2BK,HIST1H2BP
GO:CC	actin cytoskeleton	GO:0015629	0.0148434	1.82847	429	64	8	20217	FLNA,ACTR10,ACTR1B,LANCL2,ACTB,DHX9,MYO18A,MTPN
GO:CC	nuclear lumen	GO:0031981	0.0167289	1.77653	3482	52	21	20217	SF3B1,AFDN,FLNA,KPNA1,DDX3X,IPO7,IPO4,BDH1,SBF1,PURA,HIST1H2BM,HIST1H2BB,HIST1H2BH,HIST2H2BB,HIST1H2BK,HIST1H2BP,SKP1,ACTB,VPS51,RPS7,FAM98B
GO:CC	intracellular organelle	GO:0043229	0.0186437	1.72947	11326	44	37	20217	SF3B1,CYFIP2,XPO7,AFDN,FLNA,SLC17A8,MGST3,ACTR10,ACTR1B,SLC1A4,TMSB4X,OCIAD2,KPNA1,SCAI,RAB35,ERC2,MCCC2,DDX3X,IPO7,RPL7,COPG2,IPO4,BDH1,RAB7A,SBF1,PURA,PIK3R4,DNAJC5,HIST1H2BM,HIST1H2BB,HIST1H2BH,HIST2H2BB,HIST1H2BK,HIST1H2BP,LANCL2,IARS2,SKP1
GO:CC	chromatin	GO:0000785	0.0229486	1.63924	538	41	7	20217	IPO4,HIST1H2BM,HIST1H2BB,HIST1H2BH,HIST2H2BB,HIST1H2BK,HIST1H2BP
GO:CC	organelle	GO:0043226	0.0241228	1.61757	11612	62	50	20217	SF3B1,CYFIP2,XPO7,AFDN,FLNA,SLC17A8,MGST3,ACTR10,ACTR1B,SLC1A4,TMSB4X,OCIAD2,KPNA1,SCAI,RAB35,ERC2,MCCC2,DDX3X,IPO7,RPL7,COPG2,IPO4,BDH1,RAB7A,SBF1,PURA,PIK3R4,DNAJC5,HIST1H2BM,HIST1H2BB,HIST1H2BH,HIST2H2BB,HIST1H2BK,HIST1H2BP,LANCL2,IARS2,SKP1,SLC25A4,ACTB,VPS51,RPS7,FAM98B,GSTM5,CADPS,GAP43,CYCS,CAND1,DHX9,MYO18A,EEF1G
GO:CC	cell junction	GO:0030054	0.0250319	1.60151	1055	6	4	20217	CYFIP2,AFDN,FLNA,SLC17A8
GO:CC	intrinsic component of synaptic vesicle membrane	GO:0098563	0.0304738	1.51607	56	35	3	20217	RAB35,RAB7A,DNAJC5
GO:CC	chromosome	GO:0005694	0.0346932	1.45976	998	41	9	20217	FLNA,IPO4,PURA,HIST1H2BM,HIST1H2BB,HIST1H2BH,HIST2H2BB,HIST1H2BK,HIST1H2BP
GO:CC	transport vesicle membrane	GO:0030658	0.0442461	1.35413	164	35	4	20217	SLC17A8,RAB35,RAB7A,DNAJC5
KEGG	Systemic lupus erythematosus	KEGG:05322	0.00444613	2.35202	140	41	6	8202	HIST1H2BM,HIST1H2BB,HIST1H2BH,HIST2H2BB,HIST1H2BK,HIST1H2BP
KEGG	Viral carcinogenesis	KEGG:05203	0.00608575	2.21569	216	41	7	8202	DDX3X,HIST1H2BM,HIST1H2BB,HIST1H2BH,HIST2H2BB,HIST1H2BK,HIST1H2BP
KEGG	Alcoholism	KEGG:05034	0.0273477	1.56308	195	41	6	8202	HIST1H2BM,HIST1H2BB,HIST1H2BH,HIST2H2BB,HIST1H2BK,HIST1H2BP
REAC	B-WICH complex positively regulates rRNA expression	REAC:R-MMU-5250924	0.0126902	1.89653	84	47	5	9640	SF3B1,HIST1H2BM,HIST1H2BB,HIST1H2BK,ACTB
REAC	Positive epigenetic regulation of rRNA expression	REAC:R-MMU-5250913	0.0126902	1.89653	84	47	5	9640	SF3B1,HIST1H2BM,HIST1H2BB,HIST1H2BK,ACTB
REAC	RHO GTPase Effectors	REAC:R-MMU-195258	0.0216615	1.66431	300	47	8	9640	CYFIP2,FLNA,SCAI,PIK3R4,HIST1H2BM,HIST1H2BB,HIST1H2BK,ACTB
REAC	Epigenetic regulation of gene expression	REAC:R-MMU-212165	0.0320705	1.49389	102	47	5	9640	SF3B1,HIST1H2BM,HIST1H2BB,HIST1H2BK,ACTB
REAC	Protein ubiquitination	REAC:R-MMU-8852135	0.037667	1.42404	66	40	4	9640	USP9X,HIST1H2BM,HIST1H2BB,HIST1H2BK
TF	Factor: FOXN4; motif: NNWANNCGWMCGCGTCNNNNMT; match class: 1	TF:M04662_1	4.20332e-07	6.37641	12830	67	62	21949	SF3B1,CYFIP2,XPO7,AFDN,FLNA,SLC17A8,MGST3,ACTR10,SLC4A4,ACTR1B,SLC1A4,EIF4G3,GCN1,TMSB4X,OCIAD2,KPNA1,USP9X,SCAI,NCDN,DPYSL5,RAB35,MCCC2,DDX3X,IPO7,RPL7,COPG2,IPO4,BDH1,ATXN10,RAB7A,SBF1,PURA,HIST1H2BM,HIST1H2BB,HIST1H2BH,HIST2H2BB,HIST1H2BK,HIST1H2BP,LANCL2,IARS2,SKP1,LANCL1,SLC25A4,ACTB,HPCAL4,HPRT1,VPS51,RPS7,FAM98B,GSTM5,CADPS,PYGB,CYCS,ATP12A,CAND1,DHX9,MYO18A,PI4KA,MTPN,PPP2R5E,PEBP1,CS
TF	Factor: ZF5; motif: GSGCGCGR; match class: 1	TF:M00716_1	8.74494e-07	6.05824	12067	67	60	21949	SF3B1,CYFIP2,XPO7,AFDN,FLNA,MGST3,ACTR10,SLC4A4,ACTR1B,SLC1A4,EIF4G3,GCN1,OCIAD2,KPNA1,USP9X,SCAI,NCDN,DPYSL5,RAB35,MCCC2,DDX3X,IPO7,RPL7,COPG2,IPO4,BDH1,ATXN10,RAB7A,SBF1,PURA,DNAJC5,HIST1H2BM,HIST1H2BB,HIST2H2BB,HIST1H2BK,HIST1H2BP,LANCL2,IARS2,SKP1,LANCL1,SLC25A4,ACTB,HPCAL4,HPRT1,VPS51,RPS7,FAM98B,GSTM5,CADPS,GAP43,CYCS,ATP12A,CAND1,DHX9,MYO18A,EEF1G,PI4KA,PPP2R5E,PEBP1,CS
TF	Factor: E2F; motif: GGCGSG; match class: 1	TF:M00803_1	0.000142917	3.84492	7035	36	27	21949	CYFIP2,XPO7,AFDN,FLNA,MGST3,ACTR10,SLC4A4,SLC1A4,EIF4G3,GCN1,TMSB4X,KPNA1,USP9X,SCAI,NCDN,DPYSL5,RAB35,MCCC2,DDX3X,RPL7,COPG2,BDH1,RAB7A,SBF1,PURA,DNAJC5,HIST1H2BM
TF	Factor: BEN; motif: CAGCGRNV; match class: 1	TF:M01240_1	0.000535792	3.271	12009	67	56	21949	SF3B1,CYFIP2,XPO7,AFDN,FLNA,SLC17A8,ACTR10,SLC4A4,ACTR1B,SLC1A4,EIF4G3,TMSB4X,KPNA1,USP9X,SCAI,NCDN,DPYSL5,RAB35,MCCC2,DDX3X,IPO7,RPL7,COPG2,IPO4,BDH1,ATXN10,RAB7A,SBF1,PURA,PIK3R4,DNAJC5,HIST2H2BB,LANCL2,IARS2,SKP1,LANCL1,SLC25A4,ACTB,HPCAL4,HPRT1,VPS51,RPS7,FAM98B,GSTM5,CADPS,PYGB,ATP12A,CAND1,DHX9,MYO18A,EEF1G,PI4KA,MTPN,PPP2R5E,PEBP1,CS
TF	Factor: E2A; motif: NRMCASCTGCNNN; match class: 1	TF:M02088_1	0.00322605	2.49133	283	50	7	21949	SLC17A8,SCAI,HIST1H2BM,HIST1H2BB,HIST1H2BK,HIST1H2BP,VPS51
TF	Factor: NRF-1; motif: YGCGCMTGCGC; match class: 0	TF:M02102_0	0.00404352	2.39324	1496	64	16	21949	XPO7,MGST3,KPNA1,DDX3X,HIST1H2BM,HIST1H2BB,HIST1H2BH,HIST2H2BB,HIST1H2BK,HIST1H2BP,ACTB,HPCAL4,PYGB,DHX9,PI4KA,MTPN
TF	Factor: ZF5; motif: NRNGNGCGCGCWN; match class: 1	TF:M00333_1	0.0120486	1.91906	11222	60	47	21949	SF3B1,CYFIP2,XPO7,AFDN,FLNA,SLC4A4,ACTR1B,SLC1A4,EIF4G3,GCN1,OCIAD2,KPNA1,USP9X,SCAI,DPYSL5,RAB35,MCCC2,DDX3X,IPO7,RPL7,COPG2,BDH1,ATXN10,RAB7A,SBF1,PURA,DNAJC5,HIST1H2BM,HIST1H2BB,HIST2H2BB,HIST1H2BK,HIST1H2BP,IARS2,LANCL1,SLC25A4,ACTB,HPCAL4,HPRT1,VPS51,RPS7,FAM98B,CADPS,GAP43,CYCS,ATP12A,CAND1,DHX9
TF	Factor: ERG; motif: ACCGGAART; match class: 0	TF:M01752_0	0.0260831	1.58364	5905	15	12	21949	SF3B1,CYFIP2,XPO7,AFDN,FLNA,SLC17A8,MGST3,ACTR1B,SLC1A4,EIF4G3,TMSB4X,OCIAD2
TF	Factor: E2F-1; motif: TTGGCGCGRAANNGNM; match class: 0	TF:M00938_0	0.0330275	1.48112	3738	47	20	21949	XPO7,AFDN,FLNA,GCN1,OCIAD2,KPNA1,NCDN,DDX3X,IPO7,SBF1,PURA,HIST1H2BM,HIST2H2BB,HIST1H2BK,HIST1H2BP,LANCL2,IARS2,SKP1,LANCL1,ACTB
TF	Factor: Pax-5; motif: RRMSWGANWYCTNRAGCGKRACSRYNSM; match class: 1	TF:M00144_1	0.0377081	1.42357	5526	42	23	21949	XPO7,AFDN,FLNA,MGST3,SLC4A4,SLC1A4,EIF4G3,KPNA1,SCAI,NCDN,MCCC2,IPO7,RPL7,BDH1,ATXN10,DNAJC5,HIST1H2BM,HIST1H2BB,HIST1H2BH,HIST2H2BB,HIST1H2BK,HIST1H2BP,LANCL2
TF	Factor: c-ets-1; motif: ACCGGAWRYN; match class: 0	TF:M01986_0	0.0393473	1.40508	5551	12	10	21949	SF3B1,CYFIP2,XPO7,AFDN,FLNA,SLC17A8,SLC4A4,ACTR1B,SLC1A4,EIF4G3
TF	Factor: ZBED6; motif: NRRGCTCGCCNN; match class: 0	TF:M01598_0	0.0484323	1.31486	4207	50	22	21949	SF3B1,FLNA,SLC17A8,MGST3,SLC4A4,SLC1A4,SCAI,RAB35,MCCC2,ATXN10,RAB7A,DNAJC5,HIST2H2BB,HIST1H2BK,HIST1H2BP,LANCL2,SKP1,LANCL1,SLC25A4,ACTB,HPRT1,VPS51
