# Supplementary material for: Cocaine self-administration induces sex-dependent protein expression in the nucleus accumbens
Source: Commun Biol. 2021 Jul 16;4:883. doi: 10.1038/s42003-021-02358-w (PMC8285523; doi:10.1038/s42003-021-02358-w)
Supplement: Supplementary file 4 — Supplementary Data 1–18 [file 42003_2021_2358_MOESM4_ESM.zip › Supplementary Data/Supplementary Data 8_GO Analysis_M v F Baseline down in female only - Copy.csv]

source	term_name	term_id	adjusted_p_value	negative_log10_of_adjusted_p_value	term_size	query_size	intersection_size	effective_domain_size	intersections
GO:MF	GDP binding	GO:0019003	0.000346441	3.460371332	64	24	4	20199	SEPT5,GNAI3,SUCLG1,RAB27B
GO:MF	1-phosphatidylinositol-5-phosphate 4-kinase activity	GO:0016309	0.000658201	3.181641275	3	16	2	20199	PIP4K2B,PIP4K2A
GO:MF	purine ribonucleoside binding	GO:0032550	0.000701705	3.153845356	397	31	7	20199	SEPT5,GNAI3,SUCLG1,AGAP1,RAB27B,ANXA6,RAB39A
GO:MF	ribonucleoside binding	GO:0032549	0.000737641	3.13215474	400	31	7	20199	SEPT5,GNAI3,SUCLG1,AGAP1,RAB27B,ANXA6,RAB39A
GO:MF	purine nucleoside binding	GO:0001883	0.000762446	3.117791003	402	31	7	20199	SEPT5,GNAI3,SUCLG1,AGAP1,RAB27B,ANXA6,RAB39A
GO:MF	nucleoside binding	GO:0001882	0.000868775	3.061092879	410	31	7	20199	SEPT5,GNAI3,SUCLG1,AGAP1,RAB27B,ANXA6,RAB39A
GO:MF	guanyl ribonucleotide binding	GO:0032561	0.000911724	3.040136641	413	31	7	20199	SEPT5,GNAI3,SUCLG1,AGAP1,RAB27B,ANXA6,RAB39A
GO:MF	guanyl nucleotide binding	GO:0019001	0.000911724	3.040136641	413	31	7	20199	SEPT5,GNAI3,SUCLG1,AGAP1,RAB27B,ANXA6,RAB39A
GO:MF	nucleotide binding	GO:0000166	0.001262883	2.898636997	2195	33	14	20199	SEPT5,AK1,GNAI3,PRKCB,PIP4K2B,PIP4K2A,BLVRA,SUCLG1,CNP,AGAP1,RAB27B,ANXA6,RAB39A,DHX15
GO:MF	nucleoside phosphate binding	GO:1901265	0.001262883	2.898636997	2195	33	14	20199	SEPT5,AK1,GNAI3,PRKCB,PIP4K2B,PIP4K2A,BLVRA,SUCLG1,CNP,AGAP1,RAB27B,ANXA6,RAB39A,DHX15
GO:MF	catalytic activity	GO:0003824	0.001360332	2.866355222	5730	39	25	20199	ESD,UQCRC1,AK1,PSAT1,BPNT1,GNAI3,PRKCB,PIP4K2B,NMT1,PIP4K2A,BLVRA,SUCLG1,CNP,AGAP1,ATP5MF,RAB27B,PRDX1,PADI2,DYNLRB1,RAB39A,DHX15,ACY1,LACTB,PSMD13,DDX3Y
GO:MF	small molecule binding	GO:0036094	0.007255841	2.139312248	2585	25	12	20199	SEPT5,AK1,GNAI3,PRKCB,PIP4K2B,PIP4K2A,BLVRA,SUCLG1,CNP,AGAP1,RAB27B,ANXA6
GO:MF	phosphatidylinositol phosphate kinase activity	GO:0016307	0.007876542	2.103664384	9	16	2	20199	PIP4K2B,PIP4K2A
GO:MF	GTP binding	GO:0005525	0.009233107	2.034652126	391	31	6	20199	SEPT5,GNAI3,AGAP1,RAB27B,ANXA6,RAB39A
GO:MF	hydrolase activity	GO:0016787	0.009803325	2.008626605	2460	39	15	20199	ESD,BPNT1,GNAI3,CNP,AGAP1,ATP5MF,RAB27B,PADI2,DYNLRB1,RAB39A,DHX15,ACY1,LACTB,PSMD13,DDX3Y
GO:MF	purine ribonucleotide binding	GO:0032555	0.01188364	1.925050499	1946	33	12	20199	SEPT5,AK1,GNAI3,PRKCB,PIP4K2B,PIP4K2A,SUCLG1,AGAP1,RAB27B,ANXA6,RAB39A,DHX15
GO:MF	purine nucleotide binding	GO:0017076	0.01257315	1.900555918	1957	33	12	20199	SEPT5,AK1,GNAI3,PRKCB,PIP4K2B,PIP4K2A,SUCLG1,AGAP1,RAB27B,ANXA6,RAB39A,DHX15
GO:MF	ribonucleotide binding	GO:0032553	0.012898001	1.889477596	1962	33	12	20199	SEPT5,AK1,GNAI3,PRKCB,PIP4K2B,PIP4K2A,SUCLG1,AGAP1,RAB27B,ANXA6,RAB39A,DHX15
GO:MF	anion binding	GO:0043168	0.019001107	1.72122109	2772	33	14	20199	SEPT5,AK1,GNAI3,PRKCB,PIP4K2B,SPTB,PIP4K2A,SUCLG1,AGAP1,RAB27B,ANXA6,VAMP2,RAB39A,DHX15
GO:MF	S-formylglutathione hydrolase activity	GO:0018738	0.036945822	1.432434668	1	2	1	20199	ESD
GO:MF	nucleoside-triphosphatase activity	GO:0017111	0.039512483	1.403265675	785	39	8	20199	GNAI3,AGAP1,ATP5MF,RAB27B,DYNLRB1,RAB39A,DHX15,DDX3Y
GO:MF	phospholipid binding	GO:0005543	0.040177733	1.396014576	364	27	5	20199	SEPT5,SPTB,AGAP1,ANXA6,VAMP2
GO:MF	purine ribonucleoside triphosphate binding	GO:0035639	0.044503688	1.351603997	1873	33	11	20199	SEPT5,AK1,GNAI3,PRKCB,PIP4K2B,PIP4K2A,AGAP1,RAB27B,ANXA6,RAB39A,DHX15
GO:MF	carbohydrate derivative binding	GO:0097367	0.046485324	1.332684133	2235	33	12	20199	SEPT5,AK1,GNAI3,PRKCB,PIP4K2B,PIP4K2A,SUCLG1,AGAP1,RAB27B,ANXA6,RAB39A,DHX15
GO:BP	organophosphate metabolic process	GO:0019637	0.003007372	2.52181284	813	23	8	20346	AK1,BPNT1,GNAI3,PIP4K2B,PIP4K2A,SUCLG1,CNP,ATP5MF
GO:BP	phosphatidylinositol phosphorylation	GO:0046854	0.004673495	2.330358201	36	16	3	20346	BPNT1,PIP4K2B,PIP4K2A
GO:BP	lipid phosphorylation	GO:0046834	0.011256158	1.948609817	48	16	3	20346	BPNT1,PIP4K2B,PIP4K2A
GO:BP	positive regulation of macroautophagy	GO:0016239	0.028195929	1.549813589	65	16	3	20346	GNAI3,PIP4K2B,PIP4K2A
GO:CC	cytoplasmic part	GO:0044444	2.41E-06	5.617500537	7985	27	25	20217	SEPT5,ESD,UQCRC1,AK1,PSAT1,GNAI3,PRKCB,PIP4K2B,TPPP,SPTB,TOMM70,RGS7,NMT1,PIP4K2A,BLVRA,SUCLG1,CNP,AGAP1,SCAMP3,CLASP1,ATP5MF,RAB27B,ANXA6,PRDX1,VAMP2
GO:CC	cytoplasm	GO:0005737	2.31E-05	4.637051597	10054	32	30	20217	SEPT5,ESD,UQCRC1,AK1,PSAT1,GNAI3,PRKCB,PIP4K2B,TPPP,SPTB,TOMM70,RGS7,NMT1,PIP4K2A,BLVRA,SUCLG1,CNP,AGAP1,SCAMP3,CLASP1,ATP5MF,RAB27B,ANXA6,PRDX1,VAMP2,PADI2,COPS2,DYNLRB1,RAB39A,ANLN
GO:CC	zymogen granule	GO:0042588	0.000617828	3.209132444	21	27	3	20217	GNAI3,RAB27B,VAMP2
GO:CC	intracellular organelle part	GO:0044446	0.002611733	2.583071241	7694	33	25	20217	SEPT5,UQCRC1,AK1,GNAI3,PRKCB,PIP4K2B,TPPP,SPTB,TOMM70,RGS7,SUCLG1,CNP,SCAMP3,CLASP1,ATP5MF,RAB27B,ANXA6,PRDX1,VAMP2,PADI2,COPS2,DYNLRB1,RAB39A,ANLN,DHX15
GO:CC	cytosol	GO:0005829	0.003167304	2.499310246	3351	20	12	20217	UQCRC1,AK1,PSAT1,PRKCB,TPPP,SPTB,RGS7,NMT1,BLVRA,SUCLG1,CNP,AGAP1
GO:CC	intracellular part	GO:0044424	0.005576488	2.253639249	12808	35	33	20217	SEPT5,ESD,UQCRC1,AK1,PSAT1,GNAI3,PRKCB,PIP4K2B,TPPP,SPTB,TOMM70,RGS7,NMT1,PIP4K2A,BLVRA,SUCLG1,CNP,AGAP1,SCAMP3,CLASP1,ATP5MF,RAB27B,ANXA6,PRDX1,VAMP2,PADI2,COPS2,DYNLRB1,RAB39A,ANLN,DHX15,ACY1,LACTB
GO:CC	organelle part	GO:0044422	0.005612431	2.250849009	7989	33	25	20217	SEPT5,UQCRC1,AK1,GNAI3,PRKCB,PIP4K2B,TPPP,SPTB,TOMM70,RGS7,SUCLG1,CNP,SCAMP3,CLASP1,ATP5MF,RAB27B,ANXA6,PRDX1,VAMP2,PADI2,COPS2,DYNLRB1,RAB39A,ANLN,DHX15
GO:CC	intracellular	GO:0005622	0.005628721	2.249590247	12812	35	33	20217	SEPT5,ESD,UQCRC1,AK1,PSAT1,GNAI3,PRKCB,PIP4K2B,TPPP,SPTB,TOMM70,RGS7,NMT1,PIP4K2A,BLVRA,SUCLG1,CNP,AGAP1,SCAMP3,CLASP1,ATP5MF,RAB27B,ANXA6,PRDX1,VAMP2,PADI2,COPS2,DYNLRB1,RAB39A,ANLN,DHX15,ACY1,LACTB
GO:CC	cell cortex part	GO:0044448	0.018786884	1.726145251	148	32	4	20217	SEPT5,SPTB,CLASP1,ANLN
GO:CC	zymogen granule membrane	GO:0042589	0.024984781	1.602324445	12	27	2	20217	RAB27B,VAMP2
GO:CC	cytoskeletal part	GO:0044430	0.025385502	1.595414236	1591	32	10	20217	SEPT5,AK1,GNAI3,PRKCB,TPPP,SPTB,CNP,CLASP1,DYNLRB1,ANLN
GO:CC	myelin sheath	GO:0043209	0.03141403	1.502876353	210	26	4	20217	UQCRC1,TPPP,CNP,PRDX1
GO:CC	mitochondrial protein complex	GO:0098798	0.03454554	1.461608014	245	23	4	20217	UQCRC1,TOMM70,SUCLG1,ATP5MF
GO:CC	pigment granule	GO:0048770	0.049157954	1.308406203	96	25	3	20217	CNP,RAB27B,ANXA6
GO:CC	melanosome	GO:0042470	0.049157954	1.308406203	96	25	3	20217	CNP,RAB27B,ANXA6
KEGG	Phosphatidylinositol signaling system	KEGG:04070	0.043354951	1.362961298	94	16	3	8202	PRKCB,PIP4K2B,PIP4K2A
REAC	Synthesis of PIPs in the nucleus	REAC:R-MMU-8847453	0.003547525	2.450074533	4	16	2	9640	PIP4K2B,PIP4K2A
REAC	PI5P Regulates TP53 Acetylation	REAC:R-MMU-6811555	0.026452249	1.577537394	10	16	2	9640	PIP4K2B,PIP4K2A
TF	Factor: E2F1; motif: NNNNNGCGSSAAAN; match class: 0	TF:M08874_0	0.027496545	1.560721878	4373	35	18	21949	SEPT5,PSAT1,BPNT1,GNAI3,PIP4K2B,SPTB,NMT1,PIP4K2A,CNP,AGAP1,CLASP1,ATP5MF,ANXA6,PRDX1,VAMP2,RAB39A,DHX15,LACTB
TF	Factor: AP-2alpha; motif: NSCCNCRGGSN; match class: 1	TF:M07348_1	0.030932642	1.509582978	1669	35	11	21949	SEPT5,IGSF8,PRKCB,PIP4K2B,TPPP,CNP,AGAP1,RAB39A,ANLN,DHX15,LACTB
