# Supplementary material for: Cocaine self-administration induces sex-dependent protein expression in the nucleus accumbens
Source: Commun Biol. 2021 Jul 16;4:883. doi: 10.1038/s42003-021-02358-w (PMC8285523; doi:10.1038/s42003-021-02358-w)
Supplement: Supplementary file 4 — Supplementary Data 1–18 [file 42003_2021_2358_MOESM4_ESM.zip › Supplementary Data/Supplementary Data 9_REVIGO Analysis_M v F Baseline - Up in female only - Copy.csv]

CELLULAR COMPARTMENT
term_ID	description	frequency	plot_X	plot_Y	plot_size	log10 p-value	uniqueness	dispensability	representative
GO:0005737	cytoplasm	26.02%	5.417	-4.475	6.408	9.8962	0.715	0.265	5737
GO:0044424	intracellular part	35.65%	6.102	-3.955	6.545	5.9279	0.742	0.439	44424
GO:0005622	intracellular	41.18%	6.95	-2.408	6.608	5.9203	0.806	0.276	5622
GO:0044444	cytoplasmic part	12.66%	5.268	-5.299	6.095	5.2427	0.721	0.389	44444
GO:0005829	cytosol	2.55%	5.108	-6.464	5.4	5.2207	0.732	0	5829
GO:0044422	organelle part	9.43%	0.103	-8.626	5.967	4.8563	0.678	0.289	44422
GO:0097458	neuron part	0.32%	-6.547	-0.342	4.498	4.7352	0.876	0.065	97458
GO:0000786	nucleosome	0.19%	-0.28	-6.59	4.274	4.4218	0.583	0.288	786
GO:0032993	protein-DNA complex	0.42%	-4.887	-6.287	4.614	4.3288	0.903	0	32993
GO:0044815	DNA packaging complex	0.22%	-5.109	-5.487	4.327	4.2567	0.905	0.291	44815
GO:0044463	cell projection part	0.69%	5.673	2.804	4.829	3.1671	0.793	0.071	44463
GO:0032991	macromolecular complex	14.01%	1.447	4.844	6.139	3.0085	0.964	0	32991
GO:0098993	anchored component of synaptic vesicle membrane	0.00%	-0.792	-4.535	1.041	2.9535	0.547	0.207	98993
GO:0005869	dynactin complex	0.03%	-1.188	-6.734	3.511	2.8192	0.64	0.327	5869
GO:0097447	dendritic tree	0.00%	-4.869	-1.973	1.792	2.664	0.745	0.444	97447
GO:0044464	cell part	52.39%	7.326	-2.996	6.712	2.2946	0.81	0.378	44464
GO:0044297	cell body	0.09%	3.935	4.233	3.93	2.2771	0.885	0.057	44297
GO:0042470	melanosome	0.02%	2.194	-8.282	3.188	2.2597	0.662	0.433	42470
GO:0042995	cell projection	1.05%	7.396	1.221	5.014	2.2082	0.865	0.075	42995
GO:0070013	intracellular organelle lumen	2.74%	1.933	-6.037	5.431	2.207	0.541	0.434	70013
GO:0031974	membrane-enclosed lumen	2.74%	-1.048	4.57	5.431	2.205	0.959	0	31974
GO:0005623	cell	53.55%	-3.65	3.471	6.722	2.1808	0.98	0	5623
GO:0034693	U11/U12 snRNP	0.00%	-2.683	-7.28	1.591	1.9142	0.729	0.188	34693
GO:0045202	synapse	0.30%	1.823	2.118	4.468	1.9058	0.958	0	45202
GO:0043226	organelle	20.79%	-4.819	1.38	6.311	1.6176	0.967	0	43226
GO:0030054	cell junction	0.45%	-1.59	1.733	4.641	1.6015	0.958	0	30054
GO:0005694	chromosome	1.51%	2.278	-6.794	5.17	1.4598	0.62	0.446	5694
MOLECULAR FUNCTION
GO:0005515	protein binding	4.41%	-5.343	2.692	5.793	6.2457	0.749	0	5515
GO:0005488	binding	55.66%	5.31	2.82	6.894	3.6662	0.904	0	5488
GO:0017016	Ras GTPase binding	0.15%	4.8	-4.227	4.323	3.3575	0.29	0.054	17016
GO:0046332	SMAD binding	0.02%	4.093	-5.408	3.373	2.4241	0.506	0.393	46332
GO:0015293	symporter activity	0.29%	-3.995	-5.374	4.613	1.7684	0.697	0	15293
GO:0008514	organic anion transmembrane transporter activity	0.64%	-4.579	-4.444	4.956	1.6591	0.697	0.49	8514
GO:0004364	glutathione transferase activity	0.03%	-0.043	5.132	3.671	1.4724	0.79	0	4364
